# Supplementary material for: Prediction of cardiovascular disease risk based on major contributing features
Source: Sci Rep. 2023 Mar 23;13:4778. doi: 10.1038/s41598-023-31870-8 (PMC10036320; doi:10.1038/s41598-023-31870-8)
Supplement: Supplementary file 1 — Supplementary Information. [file 41598_2023_31870_MOESM1_ESM.csv]

id	age	gender	height	weight	ap_hi	ap_lo	cholesterol	gluc	smoke	alco	active	cardio
1	20540	1	170	72	120	80	2	1	0	0	1	0
2	22431	1	163	72	135	80	1	2	0	0	0	1
3	19066	2	183	105	180	90	3	1	0	1	0	1
4	22601	1	158	126	140	90	2	2	0	0	1	1
5	19240	2	168	76	120	80	1	1	1	0	1	0
6	21074	1	165	80	150	80	1	1	0	0	1	1
7	19699	1	172	70	130	90	1	1	0	0	1	1
8	18792	1	161	56	170	90	1	1	0	0	1	1
9	20609	1	159	72	130	90	2	2	0	0	1	0
10	15094	1	168	72	110	70	1	1	0	0	1	1
11	21013	1	157	83	120	70	1	1	0	0	1	1
12	21978	1	160	59	110	70	1	1	0	0	1	0
13	18852	1	151	49	120	80	1	1	0	0	1	0
14	18198	2	180	78	120	80	1	1	0	0	1	0
15	18194	1	156	102	130	80	1	1	0	1	0	1
16	17926	2	168	80	120	80	1	1	0	0	1	1
17	19652	1	165	72	120	80	1	1	0	0	1	0
18	18941	1	153	86	130	90	1	2	0	0	1	1
19	17500	2	182	110	130	90	2	2	0	0	1	1
20	17727	2	167	69	110	80	1	1	0	1	0	0
21	22423	1	163	74	160	100	2	2	0	0	1	1
22	18800	1	163	78	90	60	1	1	0	0	1	1
23	16843	1	168	75	120	79	1	1	0	0	1	0
24	21699	1	163	65	120	80	2	2	0	0	1	0
25	21264	2	182	100	120	80	1	1	0	0	1	1
26	18226	1	168	75	120	80	1	1	0	0	1	0
27	22142	2	175	72	130	80	1	1	0	0	1	0
28	17065	1	165	76	140	90	1	1	0	0	1	1
29	20136	2	177	80	130	80	1	1	0	0	1	0
30	22572	2	173	103	140	80	3	1	1	1	0	1
31	20529	2	175	78	120	80	1	1	0	0	0	0
32	16093	2	157	61	110	90	1	1	0	0	1	0
33	21416	2	168	63	140	1000	1	1	0	0	1	1
34	20327	1	156	67	140	80	2	1	0	0	0	0
35	15450	2	165	66	120	80	1	1	0	0	0	0
36	22491	2	170	72	120	80	1	1	0	0	0	1
37	19538	2	155	76	130	90	1	1	0	0	1	0
38	21151	1	178	69	130	90	1	1	0	0	1	1
39	16598	1	161	50	110	75	1	1	0	0	1	0
40	20587	2	169	79	140	90	1	1	0	0	0	1
41	19069	1	163	64	130	70	1	1	0	0	1	1
42	15239	2	169	67	160	90	1	1	0	0	1	1
43	15536	2	166	90	120	80	1	1	1	0	1	0
44	21453	1	158	75	120	80	3	3	0	0	1	0
45	21726	1	164	88	140	90	1	1	0	0	1	0
46	15151	1	170	60	120	80	2	1	0	0	1	0
47	17373	2	173	69	110	70	1	1	1	1	1	1
48	19727	1	172	75	120	80	1	1	0	0	1	1
49	15254	1	158	55	110	70	1	1	0	0	1	0
50	19137	2	167	74	130	80	1	1	1	1	1	0
51	22119	1	167	68	167	85	3	1	0	0	1	1
52	20388	1	164	90	130	80	1	1	0	0	1	1
53	23305	2	172	113	110	80	1	1	0	0	0	1
54	21333	1	164	115	130	80	1	1	0	0	1	1
55	21397	1	150	71	110	80	1	1	0	0	1	0
56	23464	2	170	97	130	90	2	1	0	0	1	1
57	22570	2	160	55	140	90	2	1	0	0	1	1
58	19614	1	162	74	120	80	1	1	0	0	1	1
59	16854	1	166	83	120	80	1	1	0	0	1	0
60	21307	1	168	78	140	80	3	1	0	0	1	1
61	20962	2	174	83	120	80	3	1	0	0	1	1
62	22608	1	149	61	130	90	2	3	0	0	1	0
63	14489	1	160	53	90	60	1	1	0	0	1	0
64	23413	2	171	70	140	90	1	1	0	0	1	0
65	18428	2	168	64	110	70	1	1	0	0	1	0
66	15843	1	143	70	120	90	2	1	0	0	1	1
67	20253	1	159	66	110	80	1	1	0	0	1	1
68	15243	2	171	67	110	60	1	1	0	0	1	0
69	22609	2	166	64	120	80	1	3	0	0	1	1
70	16688	1	157	60	140	100	1	1	0	0	1	1
71	19834	1	164	85	165	110	3	3	0	0	1	1
72	14420	1	160	55	140	90	1	1	0	0	1	0
73	19438	2	175	80	120	80	1	1	0	0	1	1
74	19829	1	159	74	140	89	1	2	0	0	1	0
75	23281	1	164	98	140	90	2	1	0	1	1	1
76	17320	2	172	94	120	80	1	1	0	0	1	0
77	19784	1	153	65	150	90	1	1	0	0	0	1
78	15334	1	165	62	100	60	1	1	0	0	1	0
79	19718	1	169	97	120	80	1	1	0	0	1	0
80	19510	1	166	93	150	90	3	3	0	0	1	1
81	17312	1	159	45	110	70	2	2	0	0	1	0
82	20359	2	160	75	140	90	3	1	0	0	0	1
83	18467	1	158	70	120	80	1	1	0	0	1	1
84	20660	1	169	74	110	70	1	1	0	0	1	0
85	21883	2	178	102	150	100	1	2	0	1	0	1
86	20548	2	169	94	120	80	1	1	0	0	1	0
87	18748	2	186	101	110	80	3	1	0	0	1	0
88	16002	1	155	48	90	70	1	1	0	0	1	0
89	18833	1	161	72	140	95	3	1	0	0	1	1
90	21006	1	167	86	150	90	1	2	0	0	1	1
91	19475	2	171	65	120	80	1	1	1	1	1	0
92	14823	1	152	42	120	80	1	1	0	0	1	0
93	23263	2	170	88	140	80	3	3	0	0	1	1
94	21222	1	168	66	120	80	1	1	0	0	1	0
95	18939	2	175	92	170	100	1	1	0	0	1	0
96	19540	1	160	69	130	90	1	1	0	0	1	1
97	23138	2	180	100	140	100	1	1	0	0	1	0
98	23179	1	164	67	120	80	1	1	0	0	0	0
99	19621	1	165	71	120	70	1	1	0	0	1	1
100	18187	1	159	89	120	80	1	2	0	0	1	0
101	17581	1	164	68	120	80	1	1	0	0	1	0
102	19770	1	158	60	140	90	1	1	0	0	0	1
103	22689	1	168	100	150	80	1	1	0	0	1	1
104	23452	1	150	69	120	80	1	1	0	0	1	1
105	15539	2	163	70	120	80	1	1	0	0	1	1
106	16857	1	160	70	200	100	1	2	0	0	1	1
107	19732	2	173	68	140	100	1	2	1	0	0	1
108	16923	1	162	64	130	70	1	1	0	0	0	0
109	21309	2	167	97	160	100	1	1	1	0	0	1
110	21649	2	173	83	140	90	1	1	0	0	1	0
111	16890	1	170	78	120	80	1	1	0	0	1	0
112	22050	1	165	58	150	90	3	1	0	0	1	1
113	15241	2	183	84	110	80	1	1	0	0	1	1
114	18330	1	162	71	120	80	2	1	0	0	1	0
115	22417	2	166	78	170	1000	1	1	0	0	0	0
116	21226	1	162	86	110	80	2	2	0	0	1	0
117	22508	1	159	62	160	100	1	1	0	0	1	1
118	23135	2	180	100	140	90	1	1	0	0	1	1
119	15245	2	170	65	120	80	1	1	0	0	0	0
120	16000	1	158	65	110	70	1	1	0	0	1	1
121	21906	1	156	48	120	80	1	1	0	0	1	0
122	21239	2	168	95	160	1000	1	1	0	0	1	1
123	20052	1	155	50	90	60	2	1	0	0	1	0
124	18941	2	168	69	140	90	1	1	1	0	1	0
125	19609	1	170	69	120	80	1	1	0	0	1	1
126	18812	1	150	67	120	80	1	1	0	0	1	0
127	19736	2	188	108	130	80	2	2	0	1	0	1
128	21808	1	152	56	160	1000	1	1	0	0	1	1
129	21791	1	168	95	140	80	3	1	0	0	1	1
130	20472	2	162	56	150	100	1	1	0	0	1	0
131	17481	2	176	96	160	87	3	3	1	0	1	1
132	22723	1	156	76	130	80	1	1	0	0	1	1
133	20324	2	168	78	130	80	1	1	1	0	1	1
134	21842	2	160	61	160	100	1	1	0	0	1	1
135	23646	1	149	49	115	75	1	1	0	0	1	0
136	19667	2	175	52	110	70	1	1	0	0	1	0
137	21146	1	161	91	90	60	3	1	0	0	1	1
138	23498	2	166	99	120	80	1	1	0	0	1	1
139	17256	2	173	70	130	80	1	1	1	1	1	0
140	16008	2	160	55	120	80	1	1	0	0	1	0
141	18378	2	171	68	120	80	1	3	0	0	0	0
142	21277	1	166	88	160	100	1	1	0	0	1	0
143	22637	2	177	63	150	70	1	1	1	0	1	1
144	20254	1	169	70	130	80	1	1	0	0	0	0
145	23300	1	160	93	130	80	1	1	0	0	1	1
146	16519	2	175	62	90	60	1	1	0	0	1	0
147	19441	1	163	90	130	80	1	1	0	0	1	0
148	19674	1	158	63	130	80	1	1	0	0	0	1
149	14683	1	150	42	90	60	1	1	0	0	1	0
150	22643	2	161	66	130	80	1	1	0	1	1	0
151	14646	1	168	80	120	80	1	1	0	0	1	0
152	21906	1	165	78	140	90	1	1	0	0	1	1
153	14449	1	168	79	120	80	1	1	0	0	0	0
154	16006	2	179	76	140	90	3	2	0	1	1	1
155	17428	1	155	56	110	70	1	1	0	0	1	0
156	14452	1	165	62	120	80	1	1	0	0	0	0
157	15432	1	162	70	110	85	1	1	0	0	1	0
158	17371	2	170	75	120	80	1	1	0	0	0	0
159	18803	1	163	58	90	60	1	1	0	0	1	0
160	21236	1	156	65	120	80	1	1	0	0	0	0
161	19572	1	167	85	140	100	1	1	0	0	1	1
162	23375	2	168	69	120	80	1	1	0	0	1	1
163	18808	2	171	80	140	90	2	1	0	0	1	0
164	18207	1	170	80	120	80	3	3	0	0	1	1
165	18309	1	164	66	120	80	1	1	0	0	1	1
166	19776	1	156	59	120	80	2	1	0	0	0	0
167	19009	1	158	54	110	70	1	1	0	0	0	0
168	16833	1	162	57	140	90	1	1	0	0	1	1
169	22685	2	165	84	140	90	1	2	0	0	1	1
170	22552	2	163	67	180	100	2	1	0	0	0	1
171	16712	1	164	54	100	80	1	1	0	0	1	0
172	19825	1	157	80	120	80	1	1	0	0	1	1
173	21140	1	163	61	90	60	2	1	0	0	1	0
174	21181	2	171	84	130	90	1	1	0	0	1	1
175	18949	2	176	79	120	80	1	1	0	0	1	0
176	22686	1	180	75	120	80	1	1	0	0	0	1
177	20527	1	166	65	110	60	2	1	0	0	1	0
178	19013	2	175	98	130	80	2	1	0	1	1	0
179	16073	2	165	100	130	80	1	1	0	0	1	1
180	18204	1	163	83	120	80	2	1	0	0	1	0
181	18132	1	162	85	130	90	1	3	0	0	1	1
182	18172	1	162	60	130	80	1	1	0	0	1	0
183	15240	1	155	85	110	90	1	1	0	0	1	0
184	15988	2	178	85	120	80	1	1	0	0	1	0
185	19760	2	170	80	150	90	1	1	0	0	1	0
186	22759	2	167	76	120	80	1	1	1	0	1	0
187	16769	1	168	72	140	90	1	1	0	0	1	1
188	20356	2	176	85	150	90	1	1	0	0	1	1
189	23208	1	168	80	120	80	1	3	0	0	1	1
190	18949	1	163	67	125	80	1	1	0	0	0	0
191	19104	1	164	70	140	90	1	1	0	0	1	1
192	19511	1	154	73	110	70	1	3	0	0	1	1
193	19921	1	168	68	170	90	1	1	0	0	1	1
194	17546	2	173	80	150	100	1	1	0	0	1	1
195	19782	1	164	69	130	80	2	1	0	0	1	0
196	20882	1	156	68	120	90	1	1	0	0	1	0
197	16114	2	170	70	120	80	1	1	0	0	1	0
198	19472	2	165	78	130	80	1	3	0	0	1	1
199	19224	1	160	65	120	80	1	1	0	0	0	1
200	21100	1	165	94	130	80	1	1	0	0	1	1
201	21897	1	162	61	130	80	1	1	0	0	0	1
202	18101	1	170	65	120	80	1	1	0	0	1	0
203	17575	1	164	45	115	70	1	1	0	0	1	0
204	22451	2	175	95	130	80	1	1	0	0	0	1
205	20506	2	180	82	120	80	1	1	0	0	1	0
206	19606	2	170	77	150	80	1	1	1	1	1	1
207	18105	1	167	85	120	70	2	2	0	0	0	0
208	19669	1	175	80	150	70	3	3	0	0	1	1
209	22703	1	150	64	120	80	2	3	0	0	1	1
210	17263	2	178	75	140	90	1	1	0	0	0	0
211	21086	1	170	75	140	90	1	1	0	0	0	1
212	19784	2	181	63	110	80	1	1	0	0	1	0
213	20166	1	160	71	140	70	1	3	1	0	0	1
214	23131	1	166	68	100	80	1	1	0	0	1	0
215	20376	1	185	69	120	80	1	1	0	0	0	0
216	17541	1	141	44	100	70	1	1	0	0	1	0
217	18927	1	167	70	140	90	1	1	0	0	1	1
218	22861	2	170	78	130	70	1	1	0	0	0	1
219	21213	2	184	73	120	80	1	1	0	0	1	1
220	19250	2	158	72	140	90	1	1	0	1	1	1
221	16748	2	179	79	120	80	1	1	0	0	1	0
222	21818	1	169	73	120	80	1	1	0	0	1	0
223	21277	1	165	90	140	90	1	1	0	0	0	1
224	19652	1	164	78	140	80	1	1	0	0	1	1
225	20317	2	169	77	130	80	1	1	0	0	1	0
226	19745	1	153	72	130	80	1	1	0	0	1	0
227	14627	2	165	65	120	80	1	1	0	0	1	0
228	21740	2	184	74	120	80	1	1	0	0	1	0
229	23330	1	167	81	160	1000	1	1	0	0	1	1
230	16698	1	156	82	140	90	1	1	0	0	0	1
231	18155	2	172	85	128	78	1	1	1	0	1	0
232	19540	1	147	68	120	80	1	1	0	0	1	0
233	23342	2	176	80	150	100	1	1	0	0	1	1
234	22521	1	162	68	120	65	1	3	0	0	1	1
235	21273	2	160	60	120	80	1	1	0	0	1	0
236	17588	1	169	87	120	80	2	1	0	0	0	0
237	20657	1	170	78	120	79	1	1	0	0	0	1
238	22231	1	149	72	120	80	1	1	0	0	1	1
239	17424	1	178	102	140	100	1	1	0	0	1	1
240	17460	1	162	59	100	80	1	1	0	0	1	0
241	19779	1	169	65	120	80	1	1	0	0	1	0
242	16809	2	177	72	120	80	1	1	1	1	1	0
243	19804	2	171	69	120	80	1	1	0	0	1	0
244	18196	1	184	81	120	80	1	1	0	0	1	0
245	15233	1	157	85	150	90	1	1	0	0	1	0
246	21178	2	172	85	140	90	3	2	0	0	1	1
247	15325	1	149	57	120	70	1	1	0	0	1	0
248	15924	1	158	81	140	90	1	2	0	0	1	1
249	23488	1	170	68	120	80	1	1	0	0	0	1
250	19059	1	165	79	150	90	2	2	0	0	1	0
251	20929	1	156	86	130	80	3	1	0	0	1	0
252	21045	2	170	74	120	80	1	1	0	0	1	1
253	22026	1	163	66	120	80	1	1	0	0	0	0
254	21930	1	168	90	120	80	3	1	0	0	1	1
255	21974	2	182	98	140	90	1	3	0	0	1	1
256	20404	1	165	70	170	95	1	1	0	0	0	1
257	18176	1	157	60	120	80	1	1	0	0	1	0
258	15855	2	175	89	140	90	3	3	0	0	0	1
259	19584	2	160	67	120	80	2	2	0	0	1	1
260	19988	2	165	63	120	80	1	1	0	0	1	0
261	21319	1	158	70	120	80	1	2	0	0	0	1
262	15793	1	163	90	125	80	1	1	0	1	0	0
263	18066	2	167	77	120	80	1	1	0	0	1	1
264	21074	2	158	60	120	80	1	1	0	0	1	0
265	18936	1	158	84	120	80	1	1	0	0	1	0
266	22505	1	156	43	150	100	1	1	0	0	1	1
267	17541	1	162	48	120	80	1	1	0	0	1	0
268	15285	1	151	71	160	100	1	1	0	0	1	0
269	23305	1	148	49	120	80	3	2	0	0	0	1
270	15410	2	166	74	110	80	1	1	0	0	1	0
271	21160	1	157	77	130	80	2	1	0	0	1	0
272	21372	2	180	98	130	80	3	3	1	0	1	1
273	14583	1	163	58	120	80	1	1	0	0	1	0
274	19067	2	178	97	135	96	1	1	0	0	1	0
275	16146	2	165	78	115	70	1	1	1	0	1	0
276	21811	1	162	74	130	90	1	1	0	0	1	1
277	18285	2	172	70	130	80	1	1	1	0	1	0
278	16900	1	160	52	103	72	1	1	0	0	0	0
279	19802	2	174	65	160	90	2	2	0	0	1	1
280	15838	1	174	71	120	80	1	1	0	0	1	1
281	15389	1	163	80	120	60	1	1	0	0	1	1
282	16096	1	166	96	120	80	1	1	0	0	1	0
283	20482	2	169	66	120	80	1	1	0	0	1	1
284	16892	1	157	75	100	70	1	1	0	0	1	0
285	14520	2	158	80	160	90	2	2	0	0	1	1
286	22624	1	165	69	130	90	1	1	0	0	1	1
287	18213	1	159	79	110	70	1	1	0	0	1	0
288	14863	1	170	70	140	90	1	1	0	0	1	1
289	19028	1	159	68	120	70	1	1	0	0	0	1
290	14609	2	179	91	120	79	1	1	1	0	1	0
291	22567	2	168	67	120	80	1	1	0	0	1	0
292	21357	1	144	115	140	90	1	1	0	1	0	1
293	21116	2	170	68	115	70	1	1	0	1	1	0
294	17455	2	168	60	120	80	1	1	0	0	1	0
295	22161	1	153	66	150	90	3	1	0	0	1	1
296	23135	1	170	97	120	80	1	3	0	0	1	1
297	18215	1	155	60	120	70	2	1	0	0	1	0
298	22467	1	157	69	160	90	1	1	0	0	1	1
299	18192	2	164	82	110	70	1	1	1	0	1	0
300	22413	1	163	74	130	90	1	1	0	0	0	1
301	23183	2	178	113	130	90	2	2	1	0	1	1
302	22491	1	158	71	140	90	1	1	0	0	1	0
303	23224	2	151	45	120	70	3	1	1	1	0	1
304	18240	1	154	57	130	90	1	1	0	0	1	1
305	21720	1	168	60	120	80	1	1	0	0	1	1
306	18390	2	172	92	140	90	1	1	1	0	0	1
307	16782	1	165	96	130	90	1	1	0	0	1	0
308	20266	1	154	68	150	90	2	1	0	0	1	1
309	18299	1	166	68	120	80	1	1	0	0	1	0
310	19711	1	157	63	110	70	1	1	0	0	1	0
311	21964	1	156	57	140	80	2	1	0	0	1	1
312	20509	1	165	69	120	80	1	1	0	0	1	1
313	17584	1	165	66	120	80	1	1	0	0	1	0
314	20321	2	174	86	120	80	1	1	0	0	0	1
315	18016	1	150	75	120	80	1	1	0	0	1	1
316	23514	1	164	79	120	80	1	1	0	0	1	1
317	22004	1	165	74	120	80	1	1	0	0	0	1
318	20321	1	163	75	120	80	3	3	0	0	1	1
319	19578	1	158	61	140	90	1	2	0	0	0	1
320	22519	1	162	70	120	80	1	1	0	0	1	1
321	21352	1	164	83	140	90	2	1	0	0	0	1
322	14817	1	162	51	120	80	1	1	1	0	1	0
323	17333	2	174	88	150	90	1	1	0	0	1	1
324	16746	2	174	73	120	80	1	1	0	0	0	0
325	23620	2	168	74	120	80	1	1	0	0	0	0
326	21237	1	161	62	110	70	1	1	0	0	1	0
327	18204	1	155	65	90	60	2	2	0	0	0	1
328	20607	1	163	65	140	90	1	1	0	0	1	0
329	19572	1	155	74	130	87	1	1	0	0	1	1
330	20316	1	160	71	130	90	1	1	0	0	1	1
331	22729	2	178	90	120	80	1	1	0	0	1	0
332	14925	1	170	111	160	90	2	1	0	1	0	1
333	15318	1	166	66	120	80	1	1	0	0	1	0
334	22322	1	152	48	160	90	1	1	0	0	0	1
335	14743	1	156	57	110	90	1	1	0	0	1	0
336	23414	2	168	70	120	80	1	1	0	0	1	1
337	14436	1	167	92	140	90	1	1	0	0	1	1
338	18828	1	162	87	125	80	1	1	0	0	1	0
339	18866	1	165	80	130	80	1	1	0	0	0	1
340	16813	1	151	53	120	80	1	1	0	0	1	0
341	21890	1	165	69	120	80	1	1	0	0	1	0
342	17474	2	175	82	120	80	1	1	0	0	1	0
343	19645	1	158	65	140	90	3	1	0	0	1	0
344	19028	1	164	76	150	90	2	2	0	0	0	1
345	18888	1	170	71	120	80	1	1	0	0	1	0
346	18973	2	160	76	130	80	1	1	1	0	1	0
347	15847	1	165	70	120	80	1	1	0	0	0	1
348	16878	1	165	70	120	80	1	1	0	0	0	0
349	23420	1	151	82	130	98	3	2	0	0	1	1
350	22477	2	173	89	120	70	2	1	0	0	1	0
351	18378	2	161	75	110	70	1	1	0	0	1	0
352	18778	1	160	47	110	70	1	1	0	0	1	0
353	18377	2	156	60	110	90	1	1	1	1	1	0
354	21923	1	156	63	150	90	1	1	0	0	1	1
355	18929	1	167	82	110	80	1	1	0	0	1	0
356	14332	1	161	83	120	80	1	1	0	0	1	0
357	18266	1	160	60	120	80	1	1	0	0	1	0
358	23087	1	161	96	130	80	1	1	0	0	1	1
359	20991	1	165	102	120	80	1	1	0	0	1	1
360	21946	1	174	73	160	80	1	1	0	0	1	1
361	20541	1	156	89	120	80	2	1	0	0	1	0
362	18108	1	168	95	150	60	1	2	0	0	1	0
363	15200	1	160	84	100	70	1	1	0	0	1	0
364	19065	2	160	70	100	80	2	2	0	0	1	0
365	20733	2	160	60	120	60	1	1	0	0	1	1
366	22497	2	183	60	130	90	1	1	0	0	1	1
367	18701	2	146	65	130	80	1	1	0	0	1	1
368	15310	2	163	71	110	70	1	1	0	0	0	0
369	14674	1	154	90	130	1000	2	2	0	0	1	1
370	15920	2	186	79	130	80	3	3	0	0	1	0
371	19650	1	169	74	120	80	1	1	0	0	1	0
372	21079	1	161	88	140	90	1	2	0	0	1	1
373	21780	1	168	75	120	80	1	1	0	0	1	1
374	19844	2	175	80	160	100	2	3	1	0	1	1
375	20360	1	178	70	120	80	1	1	0	0	1	0
376	20425	1	165	87	140	80	3	3	0	0	1	1
377	20556	1	165	67	150	90	3	1	0	0	1	0
378	19006	2	161	52	100	60	1	1	1	0	1	0
379	22706	1	157	70	120	80	1	1	0	0	1	0
380	20641	1	173	75	120	80	2	1	0	0	1	1
381	23408	2	170	85	125	90	1	1	0	1	1	1
382	21126	1	164	78	120	80	1	1	0	0	1	0
383	20279	1	155	59	110	80	1	1	0	0	1	0
384	19916	1	165	63	120	80	1	1	0	0	1	0
385	21685	1	164	82	144	83	2	1	0	0	1	1
386	18362	1	158	55	120	80	1	1	0	0	0	0
387	18239	1	173	72	120	80	1	2	0	0	1	0
388	18114	1	158	80	120	90	1	2	0	0	0	1
389	16190	1	151	75	120	80	2	2	0	0	1	0
390	17605	1	162	59	120	80	1	1	0	0	1	0
391	19822	2	166	93	120	80	1	1	0	0	0	1
392	21377	2	169	78	130	80	1	1	0	0	1	0
393	20550	2	165	85	100	80	1	1	0	0	1	1
394	20692	1	170	72	160	80	3	1	0	0	1	1
395	23334	2	182	89	140	90	3	1	0	1	1	1
396	19728	1	151	65	140	90	1	1	0	0	1	1
397	16013	2	168	76	140	90	1	1	0	0	1	1
398	18168	1	157	72	120	80	1	1	0	0	1	0
399	17473	1	166	58	110	69	1	1	0	0	1	1
400	21141	2	168	65	120	90	1	1	0	1	0	0
401	22596	1	169	100	120	80	1	1	0	0	1	1
402	18395	2	173	76	120	80	1	1	0	0	1	0
403	15425	1	169	65	120	80	1	1	0	0	0	0
404	18999	1	175	71	160	80	1	1	0	0	1	1
405	15921	1	154	61	100	60	1	1	0	0	0	0
406	16691	2	166	84	120	80	2	2	0	0	1	0
407	16781	2	179	93	180	100	1	2	0	1	1	1
408	15265	2	170	76	120	80	2	1	1	0	1	0
409	15271	1	152	80	120	80	1	1	0	0	0	0
410	16650	1	160	59	90	70	1	1	0	0	1	0
411	18286	2	192	83	110	70	1	1	0	1	0	0
412	18864	1	155	101	140	80	3	2	0	0	1	1
413	23223	1	169	101	180	110	1	1	0	0	0	1
414	17601	1	168	76	120	60	1	2	0	0	1	0
415	21236	1	159	51	110	70	1	1	0	0	1	0
416	18116	1	159	74	120	80	1	1	0	0	0	1
417	21194	1	159	86	140	90	1	1	0	0	0	1
418	21101	1	164	67	130	80	1	1	0	0	0	1
419	18913	1	166	69	120	80	1	1	0	0	1	0
420	23198	1	165	81	120	80	2	1	0	0	1	1
421	20596	2	167	75	90	60	1	1	0	0	0	0
422	14488	2	178	64	130	80	1	1	0	0	1	0
423	17805	1	170	70	140	90	1	3	0	0	1	1
424	20459	1	171	68	130	70	1	1	0	0	1	0
425	21693	1	167	74	140	90	2	1	0	0	1	1
426	21180	2	167	75	140	80	1	2	0	0	1	1
427	23408	2	169	70	120	80	1	1	0	0	1	1
428	15052	2	159	61	120	80	1	1	0	0	0	0
429	16923	1	147	66	100	60	1	1	0	0	1	0
430	16637	1	161	61	120	80	1	1	0	0	1	0
431	21198	1	158	69	130	90	1	1	0	0	1	1
432	22449	2	170	74	130	80	1	1	1	0	1	0
433	21023	2	177	85	110	80	1	1	0	1	0	0
434	15245	1	154	74	120	80	3	1	0	0	1	1
435	23082	1	170	70	130	80	3	1	0	0	1	1
436	22667	1	151	80	130	80	3	3	0	0	1	1
437	14617	1	161	105	120	80	1	1	0	0	1	1
438	19529	2	175	90	120	80	1	1	0	0	1	0
439	18994	1	163	104	130	79	1	1	0	0	0	0
440	19947	1	155	60	130	80	1	1	0	0	1	1
441	23141	2	171	87	120	80	1	2	0	0	1	0
442	21191	2	177	70	130	90	1	1	0	0	1	1
443	16038	1	171	71	120	80	1	1	0	0	1	0
444	18955	1	155	67	130	90	3	1	0	0	1	1
445	20698	1	163	66	145	95	1	1	0	0	1	0
446	18228	2	165	65	120	80	1	1	0	0	1	0
447	23196	1	165	72	140	80	2	1	0	0	1	1
448	22488	2	170	68	130	1100	1	1	0	0	1	0
449	19470	2	175	100	130	90	1	1	0	0	1	1
450	18776	2	186	98	110	70	1	1	0	0	1	1
451	21243	1	155	69	13	90	1	3	0	0	1	1
452	19806	1	152	78	130	80	1	1	0	0	1	1
453	20497	1	165	64	120	70	1	1	0	0	1	1
454	20470	1	164	70	140	90	2	1	0	0	1	1
455	17039	1	164	70	120	60	1	3	0	0	1	1
456	19582	1	160	63	120	80	1	1	0	0	0	0
457	20393	2	170	78	110	80	2	2	0	0	1	0
458	22475	1	149	52	120	80	1	1	0	0	0	1
459	23518	1	163	64	120	80	1	1	0	0	1	1
460	19769	1	170	86	120	80	1	1	0	0	1	0
461	17689	1	157	63	110	80	2	2	0	0	0	0
462	21973	1	163	87	160	90	3	3	0	0	1	1
463	14711	1	174	64	120	70	1	1	0	0	1	0
464	21820	1	167	71	120	80	1	1	0	0	1	0
465	19038	1	153	54	140	80	1	1	0	0	1	0
466	20502	2	165	74	120	80	1	1	0	0	1	0
467	22132	1	169	74	140	90	1	1	0	0	0	1
468	14446	1	160	63	160	1000	2	1	0	1	0	1
469	17317	2	170	68	120	80	1	1	0	0	1	0
470	19008	1	164	80	120	80	3	1	0	0	1	1
471	15388	1	164	92	120	80	2	1	0	0	1	1
472	23425	2	158	78	120	70	1	1	1	0	1	0
473	21860	1	167	65	120	80	1	1	0	0	1	1
474	18027	1	167	53	120	80	1	1	0	0	1	1
475	20307	1	158	77	120	80	1	1	0	0	1	0
476	19491	2	169	81	120	80	1	1	0	0	1	1
477	21231	1	152	65	100	70	1	1	0	0	1	0
478	19770	1	155	43	120	80	1	1	0	0	1	0
479	21803	1	162	67	120	80	1	1	0	0	1	1
480	18195	1	151	43	100	70	1	3	0	0	1	0
481	21122	2	175	70	120	80	1	1	0	0	1	1
482	19629	1	150	70	140	90	1	1	0	0	1	1
483	16732	1	163	42	110	70	1	1	0	0	1	0
484	20221	2	160	90	130	90	1	1	0	0	1	1
485	18930	1	153	71	120	70	1	3	0	0	1	0
486	18944	1	155	57	120	80	2	1	0	0	1	1
487	20255	2	166	71	120	80	1	1	1	0	1	1
488	18744	2	170	92	160	100	2	2	0	0	1	1
489	20205	1	167	65	170	110	3	1	0	0	1	1
490	16968	2	169	72	120	80	1	1	0	0	0	1
491	18915	1	162	74	120	80	1	1	0	0	1	0
492	14588	2	169	78	120	80	1	1	0	0	1	0
493	23406	1	160	58	140	90	1	1	0	0	1	0
494	21894	1	156	60	110	70	1	1	0	0	1	1
495	16742	1	171	98	150	90	3	3	0	0	0	1
496	23334	1	157	95	180	80	1	1	0	0	1	1
497	20285	2	180	83	120	80	1	1	0	0	1	1
498	23505	2	170	75	120	80	1	1	0	0	1	1
499	17457	2	162	63	150	90	1	1	0	0	1	0
500	20687	1	165	63	130	90	1	1	0	0	1	0
501	18197	1	164	95	120	80	2	1	0	0	1	0
502	16961	1	156	59	130	80	1	1	0	0	1	0
503	18920	1	160	76	120	70	1	1	0	0	1	0
504	18189	1	160	72	140	90	1	1	0	0	0	1
505	17328	2	169	89	120	79	1	1	1	0	1	0
506	21311	1	157	54	130	80	1	1	1	0	1	1
507	16871	1	169	66	128	80	1	3	0	0	1	0
508	20540	1	165	94	140	90	2	1	0	0	1	1
509	20621	1	167	64	130	70	3	1	1	0	1	0
510	18798	1	160	58	130	60	1	1	0	0	1	0
511	16508	2	168	64	130	80	1	1	1	1	0	0
512	20186	1	166	91	110	70	1	1	0	0	1	0
513	19644	2	174	65	180	90	1	1	0	0	1	1
514	22047	1	156	59	150	90	3	3	0	0	0	1
515	21373	1	171	75	150	90	1	1	0	0	0	1
516	17526	2	171	97	130	80	1	1	0	0	1	1
517	22518	2	178	75	140	90	3	1	0	0	1	1
518	21211	1	165	69	140	90	1	1	1	1	1	1
519	15336	1	160	70	120	80	1	1	0	0	1	0
520	17314	2	171	93	140	1000	3	1	1	0	1	1
521	19736	1	165	69	120	80	1	1	0	0	1	0
522	18298	2	168	72	120	80	1	1	0	0	1	0
523	20359	1	160	96	120	80	3	1	0	0	0	1
524	19490	1	172	72	100	70	1	1	0	0	1	0
525	19261	2	187	73	120	80	1	3	0	0	1	0
526	23380	1	159	90	150	90	1	1	0	0	1	0
527	15232	2	174	92	120	80	1	1	1	0	1	1
528	23311	1	156	86	160	80	1	2	0	0	0	1
529	15320	2	176	94	120	90	1	2	0	0	1	0
530	19123	1	156	70	140	80	1	1	0	0	1	1
531	14546	1	163	59	120	80	2	1	0	0	1	0
532	16824	2	165	52	110	70	1	1	0	0	1	1
533	19492	1	158	78	110	70	1	1	0	0	1	1
534	19978	1	178	86	120	80	1	2	0	0	1	1
535	19724	2	160	61	120	80	1	1	0	0	1	0
536	18461	1	178	89	120	80	2	1	0	0	1	0
537	22620	2	169	80	130	80	3	1	0	0	1	1
538	21363	1	174	68	130	70	1	1	0	0	1	1
539	16002	1	155	70	140	80	3	3	0	0	1	0
540	19787	2	169	69	120	80	1	1	0	0	1	0
541	16299	1	167	65	110	70	2	1	0	0	1	0
542	17385	2	165	77	120	80	2	1	0	0	1	0
543	17591	1	160	76	120	80	1	1	0	0	1	0
544	18015	2	166	74	120	80	1	1	0	0	1	0
545	21660	2	165	79	160	100	1	2	0	0	1	1
546	17518	1	165	62	160	80	3	1	0	0	1	1
547	18090	1	152	52	120	90	1	1	0	0	1	0
548	19667	1	169	80	120	80	1	1	0	0	1	1
549	21252	2	153	58	100	80	1	1	1	0	1	0
550	19959	2	175	83	150	80	1	1	0	0	1	1
551	18300	1	163	79	150	90	3	3	0	0	0	1
552	20467	1	175	80	120	80	1	1	0	0	1	0
553	14708	1	158	65	120	80	1	1	0	0	1	0
554	20371	1	160	95	120	80	3	3	0	0	1	1
555	20285	1	168	85	140	90	2	1	0	0	1	1
556	21246	1	169	68	120	80	1	1	0	0	1	0
557	22538	1	152	55	170	90	3	2	0	0	0	1
558	15053	1	168	54	120	80	2	2	0	0	1	0
559	18130	1	160	84	120	80	1	1	0	0	1	0
560	23141	2	180	123	190	99	2	1	0	0	0	1
561	18372	1	163	60	120	80	1	1	0	0	0	1
562	17328	2	171	75	120	80	1	1	0	0	0	0
563	23433	2	168	86	110	70	1	1	0	0	0	1
564	21994	1	156	63	110	70	1	1	0	0	1	0
565	21881	1	169	69	120	80	1	1	0	0	1	1
566	19769	1	160	60	160	60	1	1	0	0	0	1
567	21292	1	158	60	120	80	1	1	0	0	1	1
568	21753	2	175	67	120	80	1	1	0	0	1	1
569	16762	1	156	59	120	80	1	1	0	0	1	0
570	19040	1	140	52	150	80	2	1	0	0	1	1
571	18095	1	160	60	120	60	1	1	0	0	1	1
572	18427	1	160	58	120	80	1	1	0	0	0	0
573	22420	2	163	65	130	80	1	1	0	0	1	1
574	19769	2	176	72	130	70	1	1	0	0	1	0
575	23325	1	170	89	120	80	1	1	0	0	1	0
576	16564	1	172	102	130	90	3	1	1	0	0	1
577	21937	1	170	65	140	90	1	1	0	0	1	1
578	21004	1	164	100	180	100	1	3	0	0	1	1
579	19478	1	160	84	140	90	2	2	0	0	1	0
580	19703	1	163	59	130	90	1	1	0	0	0	1
581	16771	2	160	72	120	80	1	1	0	0	1	0
582	21048	1	156	60	130	80	2	3	0	0	0	1
583	22098	1	156	83	160	90	1	1	0	0	1	1
584	19187	2	175	75	150	100	1	1	0	0	1	1
585	20457	1	160	66	117	79	1	1	0	0	1	0
586	16063	1	162	76	110	70	1	1	0	0	1	0
587	20398	2	160	60	120	80	1	1	0	0	1	0
588	22051	1	168	74	120	80	1	1	0	0	1	0
589	19848	1	156	56	120	80	1	1	0	0	0	0
590	22344	1	157	61	110	70	1	1	0	0	1	1
591	18989	1	156	60	130	90	2	1	0	0	1	1
592	19870	1	156	65	120	80	1	1	0	0	1	1
593	15988	1	175	75	140	100	1	1	0	0	0	1
594	18435	1	156	99.9	120	80	1	1	0	0	1	0
595	20518	1	159	60	190	120	1	1	0	0	0	0
596	18028	1	154	70	120	80	2	2	0	0	1	0
597	20639	1	169	62	120	80	1	1	0	0	0	0
598	21156	2	169	80	120	80	3	1	1	0	0	1
599	17282	2	160	72	160	100	1	1	0	0	1	1
600	15335	1	154	46	110	70	2	2	0	0	1	0
601	23400	2	172	71	120	80	1	1	0	0	1	1
602	23220	1	164	70	120	80	2	1	0	0	1	0
603	18079	1	148	73	120	80	2	1	0	0	1	0
604	23351	2	165	60	120	80	3	3	0	0	1	1
605	21139	1	160	68	110	70	1	1	0	0	1	0
606	22507	1	156	58	140	80	3	3	0	0	1	1
607	21217	1	175	95	150	90	1	1	0	0	1	1
608	20664	1	163	63	120	80	1	1	0	0	0	0
609	20230	2	165	72	140	90	1	1	1	1	1	1
610	18167	2	180	103	140	110	1	1	0	0	0	0
611	15976	2	183	66	130	80	1	1	1	0	1	0
612	19516	1	159	68	130	90	1	1	0	0	0	1
613	21201	2	176	94	160	100	2	1	1	0	1	1
614	21823	2	176	86	140	90	1	1	0	0	1	1
615	20339	1	159	60	120	80	1	1	0	0	1	0
616	23066	1	150	63	110	70	1	1	0	0	1	1
617	18914	1	168	78	170	95	2	1	0	0	1	1
618	19584	2	168	79	150	89	1	2	0	0	0	1
619	22756	2	170	66	120	80	1	1	0	0	1	0
620	16226	2	168	85	110	70	1	1	0	0	0	0
621	15375	1	156	58	120	80	1	1	0	0	1	0
622	17351	2	182	112	160	80	1	1	0	0	1	1
623	19565	2	183	83	120	80	1	1	0	0	1	1
624	19649	1	164	78	150	90	1	1	0	0	1	1
625	20700	2	184	84	120	95	1	1	0	0	1	0
626	19745	1	167	66	160	80	1	3	0	0	1	1
627	16234	1	161	75	120	80	1	1	0	0	0	0
628	14608	1	155	58	120	80	1	1	0	0	0	0
629	18983	1	164	53	120	80	3	1	0	0	1	1
630	14696	1	170	74	2000	100	2	1	0	0	1	1
631	19051	1	169	70	150	100	1	2	0	0	1	0
632	16650	1	156	97	135	90	3	3	0	0	1	1
633	21133	2	178	72	110	80	1	1	0	0	0	0
634	19683	1	168	91	125	80	1	1	0	0	1	0
635	19811	1	167	70	120	80	1	1	0	0	1	1
636	16747	1	155	53	120	80	1	1	0	0	1	0
637	23349	2	171	72	140	80	2	2	0	0	1	1
638	22499	1	155	62	120	80	1	1	0	0	0	0
639	18735	1	160	78	120	80	1	1	0	0	0	0
640	21935	1	169	98	160	110	2	2	0	0	1	0
641	18233	1	168	79	110	85	1	1	0	0	1	0
642	20258	1	165	63	110	70	1	3	0	0	1	1
643	23519	1	165	95	130	90	2	2	0	0	1	1
644	23578	1	168	64	120	80	1	1	0	0	0	1
645	14669	1	165	89	90	60	1	1	0	0	0	0
646	19742	1	149	68	130	80	1	1	0	0	0	1
647	15988	1	157	62	110	70	1	1	0	0	0	0
648	16594	2	170	78	120	80	1	1	0	0	1	0
649	21003	1	151	72	140	90	3	3	0	0	1	1
650	18989	1	158	53	110	80	1	1	0	0	1	0
651	15297	2	178	91	160	90	2	1	1	0	1	1
652	19794	1	160	58	120	80	1	1	0	0	1	0
653	22749	1	164	70	150	90	1	3	0	0	1	0
654	15178	1	163	58	120	80	1	1	0	0	1	0
655	16214	2	171	69	120	80	1	1	0	0	1	0
656	18301	1	175	74	120	80	1	1	0	0	0	0
657	21718	1	156	72	140	80	3	1	0	0	0	1
658	20270	1	150	69	110	80	2	2	0	0	1	0
659	17678	2	175	90	130	90	1	1	0	0	1	1
660	18839	1	170	81	120	70	1	1	0	0	1	0
661	18003	2	168	70	120	80	1	1	0	0	0	0
662	17260	2	167	65	120	80	1	1	0	1	1	0
663	22695	1	160	63	120	90	3	1	0	0	1	1
664	21340	1	172	68	130	80	1	1	0	0	1	1
665	19717	1	158	94	130	90	1	1	0	0	1	1
666	23271	2	163	70	120	80	1	1	0	0	1	1
667	22441	2	176	87	120	90	1	1	0	0	1	0
668	20211	1	172	70	120	80	1	1	0	0	1	0
669	19023	2	173	93	140	80	3	1	0	0	1	1
670	19087	1	165	75	130	80	1	1	0	0	0	1
671	19818	1	145	62	240	130	1	1	0	0	0	1
672	16943	2	166	64	150	100	1	1	1	0	1	1
673	14547	2	173	72	130	90	1	1	0	0	1	1
674	14729	2	168	63	120	80	1	1	0	0	1	0
675	19861	1	158	88	120	79	1	1	0	0	0	0
676	14849	1	158	53	110	70	1	1	0	0	1	0
677	19701	1	176	73	110	70	1	1	0	0	1	0
678	16092	1	170	82	120	80	1	1	0	0	1	0
679	17557	1	164	102	130	70	2	2	0	0	0	1
680	21059	2	168	63	120	602	1	1	0	0	0	0
681	14738	1	156	53	90	60	1	1	0	0	0	0
682	20335	2	181	79	120	80	1	1	0	0	1	1
683	20553	1	165	90	120	80	3	3	0	0	1	1
684	18678	1	168	66	130	80	1	1	0	0	1	1
685	21744	1	161	65	120	80	1	1	0	0	1	1
686	22092	1	170	70	110	70	1	1	0	0	1	1
687	19770	2	182	110	120	80	2	1	0	0	1	0
688	17585	1	170	72	120	80	1	1	0	0	1	0
689	18134	1	156	74	140	90	1	1	0	0	1	1
690	15374	1	160	60	140	90	1	1	0	0	1	1
691	16791	1	168	87	120	70	2	2	0	0	0	0
692	22593	1	164	77	140	80	3	1	0	0	1	1
693	21940	1	162	65	120	80	1	1	0	0	1	1
694	23112	1	158	82	180	100	1	1	0	0	1	1
695	23379	1	160	65	120	80	1	1	0	0	1	1
696	15789	2	179	97	140	80	3	3	0	0	1	0
697	16072	1	167	65	100	60	1	1	0	0	1	0
698	21695	1	158	63	150	1000	2	1	0	0	1	1
699	18992	1	164	66	120	80	1	1	0	0	1	0
700	21950	2	178	62	130	90	1	1	0	0	1	0
701	21825	1	160	60	120	80	1	1	0	0	1	1
702	18113	1	158	53	120	80	1	1	0	0	1	0
703	17646	2	179	84	120	70	1	1	0	0	1	1
704	23329	2	159	63	110	80	1	1	0	0	1	1
705	23179	1	176	63	90	60	2	1	0	0	0	1
706	17692	2	182	102	140	80	1	1	0	0	0	1
707	22595	1	161	52	130	90	1	1	0	0	0	0
708	22752	2	157	75	140	90	1	1	0	0	1	1
709	21142	2	187	90	150	100	3	3	0	0	0	1
710	22500	1	151	73	120	80	2	1	0	0	1	0
711	22681	2	172	67	120	70	1	1	0	0	1	1
712	15100	1	169	67	120	80	1	1	0	0	1	1
713	21033	2	175	64	110	60	1	1	0	0	1	1
714	15463	2	165	59	100	60	1	1	0	0	1	0
715	20228	1	162	59	120	80	1	2	0	0	1	0
716	19703	1	160	60	120	80	1	1	0	0	0	0
717	20394	1	170	105	130	90	1	1	0	0	1	1
718	14655	2	179	83	180	100	1	1	0	0	0	1
719	16927	1	164	61	120	80	1	1	0	0	1	0
720	17023	1	163	66	120	80	1	1	0	0	1	0
721	16997	2	165	60	140	90	1	1	0	0	0	1
722	21946	2	167	70	150	90	3	1	0	0	1	1
723	18709	2	169	76	130	80	1	2	1	1	1	1
724	22106	1	157	70	150	80	1	3	0	0	1	0
725	15355	2	165	101	120	90	1	1	1	1	1	1
726	15248	1	155	45	120	60	1	1	1	1	0	0
727	17384	2	165	72	130	80	1	1	0	0	1	1
728	19073	2	175	67	140	100	1	1	1	1	1	1
729	21728	1	156	62	150	100	2	1	0	0	1	1
730	19555	1	170	75	140	80	1	1	0	0	1	1
731	19510	2	178	80	140	90	1	1	1	1	1	0
732	18406	1	160	60	140	90	3	1	0	0	1	1
733	18396	1	163	82	120	80	1	1	0	0	1	1
734	21141	1	158	60	120	80	1	1	0	0	0	0
735	15207	1	165	47	80	60	2	1	0	0	1	0
736	16543	2	169	69	140	90	1	1	0	0	1	0
737	19103	1	164	68	120	80	1	1	0	0	1	1
738	18385	1	171	69	120	80	1	1	0	0	1	0
739	21869	1	165	66	150	90	1	2	0	0	1	1
740	21796	1	166	78	120	75	1	1	0	0	1	1
741	19083	1	158	59	120	80	1	1	0	0	1	0
742	21159	1	162	58	160	90	3	1	0	0	0	1
743	19813	1	155	71	120	70	1	1	0	0	1	0
744	15149	1	162	76	120	70	1	1	0	0	0	1
745	15132	1	168	64	120	60	1	1	0	0	1	0
746	20446	1	160	80	120	80	1	1	0	0	0	1
747	18040	2	156	67	120	80	1	1	1	0	1	1
748	20729	1	162	66	130	80	1	1	0	0	1	0
749	21967	1	159	80	140	80	2	1	0	0	1	1
750	14794	1	160	80	120	80	1	1	0	0	0	0
751	14606	1	152	103	130	70	1	1	0	0	0	1
752	18469	1	165	59	120	80	1	1	0	0	1	0
753	22537	1	167	86	130	70	1	1	0	0	0	1
754	18203	1	158	96	140	90	2	1	1	0	0	1
755	18325	2	174	76	130	80	1	1	1	0	1	0
756	20564	2	164	52	120	80	2	1	0	0	0	0
757	21116	2	172	68	100	70	1	2	0	0	1	0
758	19193	2	165	62	120	80	1	1	0	0	1	0
759	22134	1	162	92	120	80	1	1	0	0	1	0
760	18488	1	167	68	120	80	3	3	0	0	1	0
761	22530	2	167	83	130	90	3	1	1	0	1	0
762	21432	1	162	65	120	80	1	1	0	0	1	1
763	18832	2	170	102	120	80	2	2	0	0	0	0
764	18139	1	156	54	100	70	1	1	0	0	1	1
765	16807	2	177	81	120	80	1	1	1	1	1	0
766	20608	1	160	75	130	80	1	1	0	0	0	1
767	19057	1	167	89	100	60	1	1	0	0	1	0
768	23546	1	170	90	120	80	1	1	0	0	1	0
769	19961	1	158	65	160	100	1	1	0	0	1	1
770	18114	2	170	72	120	80	1	1	1	0	1	1
771	17483	1	170	77	120	80	1	1	0	0	1	0
772	20567	1	165	70	120	80	1	1	0	0	1	0
773	15420	1	169	68	125	80	1	1	0	0	1	0
774	19093	2	185	90	160	70	1	1	0	0	0	1
775	21957	1	167	96	120	80	1	1	0	0	1	0
776	19579	2	169	85	120	80	1	1	0	0	0	1
777	19769	2	151	49	110	70	1	1	0	0	1	0
778	16707	1	165	61	120	80	1	1	0	0	1	0
779	22621	2	172	90	130	90	2	1	0	0	0	0
780	18229	1	157	59	125	90	1	1	0	0	1	0
781	20008	1	172	88	120	80	1	1	0	0	1	1
782	15896	1	176	77	140	90	1	2	0	0	1	0
783	21200	1	161	82	180	100	1	1	0	0	0	1
784	21902	1	190	87	120	80	1	1	0	0	0	0
785	20477	2	166	62	120	80	1	1	0	0	0	0
786	17589	1	168	78	120	80	1	1	0	0	1	0
787	17297	1	149	51	100	80	1	1	0	0	1	0
788	14372	2	163	66	110	70	1	1	0	0	1	0
789	19680	1	165	90	120	70	1	1	0	0	1	1
790	21847	2	157	57	120	80	1	1	0	0	0	0
791	16529	2	170	85	130	80	1	1	0	0	1	0
792	18263	1	158	68	119	67	2	2	0	1	1	0
793	21119	2	165	64	120	90	1	1	0	0	1	0
794	17596	1	162	60	120	80	1	1	0	0	1	0
795	19624	2	170	77	160	1000	3	2	0	0	1	1
796	20187	1	167	94	130	90	1	1	0	0	1	1
797	21061	2	170	74	140	70	1	3	0	0	1	1
798	20297	2	168	73	120	70	1	1	0	0	0	1
799	23250	2	169	85	140	80	3	1	1	0	1	0
800	21134	1	157	57	140	90	1	1	0	0	1	1
801	20531	1	160	60	140	80	3	3	0	0	1	1
802	23210	2	160	68	120	90	1	1	1	1	1	1
803	15076	1	162	68	100	60	1	1	0	0	1	0
804	19653	2	171	70	120	80	1	1	0	0	1	0
805	23302	1	154	92	130	80	3	1	0	0	1	1
806	19000	2	178	78	120	80	1	1	0	0	1	0
807	19844	1	164	50	120	80	1	1	1	0	0	0
808	20712	2	162	63	120	80	1	1	0	0	1	0
809	20365	1	161	90	140	80	3	2	0	0	1	1
810	22779	1	165	65	120	80	1	1	0	0	0	0
811	19520	2	176	72	120	80	1	1	0	0	1	0
812	17472	1	157	55.4	100	70	1	1	0	0	1	0
813	16823	2	176	86	120	75	1	1	0	0	1	0
814	23502	1	169	68	120	80	1	1	0	0	1	1
815	20447	1	145	62	110	70	1	1	0	0	1	0
816	16665	1	168	78	110	70	1	1	0	0	1	0
817	18364	2	167	72	150	100	1	1	1	0	1	1
818	18083	1	157	80	160	90	3	3	0	0	1	1
819	20174	2	176	89	125	90	3	2	0	0	1	1
820	22684	1	168	69	120	70	2	2	0	0	0	1
821	14448	1	172	74	110	80	1	1	0	0	0	0
822	23360	1	161	70	130	80	1	1	0	0	1	0
823	23273	1	156	56	130	80	3	3	0	0	1	1
824	19577	1	170	68	120	80	1	1	0	0	1	0
825	18861	1	170	75	120	80	2	1	0	0	0	0
826	21083	2	165	80	120	80	3	1	0	0	1	0
827	19208	1	169	65	120	80	1	1	0	0	1	1
828	20953	1	160	77	130	90	1	1	0	0	1	1
829	20322	1	165	85	140	90	1	3	0	0	1	1
830	23412	1	153	73	160	90	3	1	0	0	1	1
831	21778	1	152	60	130	80	2	1	0	0	0	1
832	19917	2	169	69	110	70	1	1	1	1	1	1
833	20365	2	176	94	130	100	3	3	1	0	1	1
834	22571	2	185	85	130	80	1	1	0	0	1	0
835	18978	1	150	70	110	80	1	1	0	0	1	0
836	22775	2	171	70	150	90	1	1	1	1	0	1
837	23276	2	183	74	110	80	1	1	0	0	1	1
838	22656	2	160	98	180	1000	1	1	0	0	0	0
839	18374	1	160	65	120	80	1	3	0	0	1	1
840	22810	2	174	89	110	70	2	1	1	0	1	0
841	14566	1	166	77	120	80	1	1	0	0	1	0
842	16802	2	158	50	90	60	1	1	0	0	1	0
843	23323	1	164	87	140	80	1	1	0	0	1	1
844	23189	2	165	63	150	90	1	1	0	0	1	1
845	20308	1	161	65	161	65	1	1	0	0	1	1
846	18322	1	156	52	110	70	1	1	0	0	0	0
847	21027	1	157	70	130	70	3	3	0	0	0	1
848	16721	2	161	77	110	80	1	1	1	0	1	0
849	16045	2	174	93	160	90	1	1	1	1	1	0
850	22070	1	168	68	140	80	1	1	0	1	1	1
851	16000	2	176	73	120	90	2	1	1	1	1	1
852	22796	1	158	77	120	80	1	1	0	0	1	0
853	23506	1	163	58	100	80	3	3	0	0	1	1
854	18083	2	175	85	120	80	1	1	1	0	1	0
855	20325	1	168	65	110	70	1	1	0	0	1	1
856	14599	2	163	62	120	80	1	1	0	0	1	0
857	19786	1	163	84	140	90	2	1	0	0	1	1
858	23677	1	169	70	120	80	3	3	0	0	1	1
859	23191	1	152	81	150	90	1	2	0	0	1	1
860	18823	2	168	75	160	90	1	1	0	1	0	1
861	19130	2	169	80	120	80	2	1	0	0	1	0
862	18274	1	159	86	140	90	1	1	0	0	1	0
863	15442	2	176	65	12	80	1	1	0	0	1	0
864	18695	2	175	80	120	80	2	1	0	0	1	0
865	16991	1	156	60	100	70	1	1	0	0	1	0
866	20470	1	160	62	120	80	1	1	0	0	1	0
867	22449	2	173	83	140	90	3	1	0	0	1	1
868	19867	1	165	68	120	80	1	1	0	0	1	0
869	16172	1	167	64	100	70	1	1	0	0	1	0
870	22580	1	172	70	120	70	1	1	0	0	1	0
871	19487	1	164	89	140	90	3	1	0	1	1	1
872	18309	2	169	68	140	90	1	1	0	0	1	1
873	20432	1	164	90	150	90	1	1	0	0	0	1
874	21749	2	165	60	140	90	1	1	0	0	1	0
875	22154	2	168	74	120	80	1	1	0	0	0	1
876	16050	2	138	60	110	80	1	1	0	0	0	0
877	14742	1	162	67	120	80	1	1	0	0	0	0
878	20337	1	169	71	110	60	1	1	0	0	1	0
879	21859	1	154	79	135	95	1	1	0	0	0	1
880	22091	1	153	69	140	80	3	1	0	0	1	1
881	15355	1	173	76	120	80	1	1	0	0	1	1
882	15455	1	166	70	120	80	1	1	0	0	1	0
883	22656	1	170	70	120	80	1	1	0	0	1	0
884	18334	1	165	70	90	60	1	1	0	0	1	1
885	20554	2	177	108	190	90	1	3	1	1	1	0
886	21707	1	162	76	120	80	1	1	0	0	1	1
887	20363	1	163	68	110	70	2	1	0	0	1	0
888	16720	1	157	57	120	80	1	1	0	0	1	1
889	19188	1	158	74	160	90	1	1	0	0	1	1
890	17425	1	155	67	120	80	1	1	0	0	1	1
891	19077	2	175	155	110	100	1	1	0	0	1	1
892	16763	2	160	66	120	80	1	1	0	0	0	0
893	14690	1	158	89	140	100	2	1	0	0	1	1
894	15173	2	169	58	120	80	1	1	0	0	1	0
895	19247	1	170	64	120	60	1	1	0	0	0	1
896	16008	1	156	79	120	80	1	1	0	0	1	0
897	17382	2	165	71	120	80	1	1	0	0	1	0
898	19545	1	158	67	130	90	1	1	0	0	1	1
899	20327	1	158	108	160	100	1	1	0	0	0	1
900	14664	2	158	65	110	70	1	1	0	0	1	0
901	19836	1	163	76	120	80	1	1	0	0	1	0
902	18199	2	169	97	120	80	1	1	0	0	1	0
903	17472	2	160	67	160	90	1	1	0	0	0	1
904	16366	1	170	65	150	90	1	1	0	0	0	1
905	21165	1	155	89	130	80	3	1	0	0	1	0
906	18351	1	156	62	120	80	1	1	0	0	1	0
907	15179	1	159	65	120	80	1	1	0	0	1	0
908	21698	1	162	70	140	80	2	1	0	0	1	1
909	19556	1	168	86	120	80	1	1	0	0	1	0
910	18079	1	167	93	130	90	3	1	0	0	1	0
911	18378	1	164	82	140	90	1	1	0	0	1	1
912	20615	1	165	65	120	80	1	3	0	0	1	1
913	19793	1	153	62	120	80	2	2	0	0	1	0
914	18094	1	161	84	130	90	3	1	0	0	1	0
915	21906	2	160	50	140	90	2	1	0	0	1	1
916	20171	1	160	74	130	80	3	3	0	0	0	1
917	22640	1	170	72	120	80	1	2	0	0	1	0
918	14661	2	160	58	140	80	2	1	0	0	1	1
919	17593	1	164	65	100	60	1	1	0	0	0	0
920	18034	1	170	47	100	70	1	1	0	0	1	0
921	21014	1	165	70	120	70	1	1	0	0	1	1
922	18387	1	163	81	150	90	1	1	0	0	1	1
923	21787	1	169	60	130	79	1	1	0	0	1	0
924	22029	1	152	85	90	60	1	1	0	1	0	0
925	15353	2	169	73	120	80	1	1	0	0	1	0
926	20362	1	163	80	110	80	1	1	0	0	0	0
927	22563	1	155	60	120	90	1	2	0	0	1	1
928	23357	1	157	94	150	90	3	3	0	0	1	1
929	19137	2	178	99	150	100	1	1	0	0	1	1
930	21228	2	175	74	120	80	1	1	0	0	1	0
931	21068	2	182	110	120	80	1	2	0	0	1	0
932	19613	1	168	68	120	80	1	1	0	0	1	1
933	21891	1	160	62	180	100	1	1	0	0	1	1
934	19730	2	165	73	140	80	1	3	0	0	1	1
935	19473	1	150	68	130	90	1	1	0	0	1	1
936	20517	1	167	71	140	90	2	3	0	0	0	1
937	18929	2	175	84	160	1000	1	1	0	0	0	1
938	17747	2	168	80	120	80	1	1	0	0	1	0
939	21032	2	178	70	120	80	1	1	0	0	0	0
940	18924	1	163	119	160	90	1	1	0	0	1	1
941	15948	2	170	61	110	70	1	1	0	0	0	0
942	21664	2	164	52	140	90	1	1	0	0	0	1
943	15355	2	175	95	120	70	1	1	0	0	1	0
944	20465	2	160	89	110	80	1	1	0	0	1	0
945	19549	1	178	68	120	80	1	1	0	0	0	0
946	20238	1	166	101	150	100	2	3	0	0	1	1
947	19065	2	186	66	140	1000	1	1	0	0	1	1
948	20401	2	120	80	140	90	1	2	0	0	1	1
949	19655	1	170	65	120	70	1	1	0	0	1	0
950	19646	1	169	73	110	70	1	1	0	0	1	0
951	21025	2	167	78	150	94	1	1	0	0	1	0
952	15940	1	165	64	120	80	1	1	0	1	0	0
953	22130	2	186	83	120	80	3	3	0	0	1	0
954	21113	2	170	70	120	80	1	1	0	0	1	0
955	18146	2	173	88	150	90	1	1	0	0	1	1
956	23252	2	166	86	120	80	3	1	1	1	1	1
957	16093	1	164	78	130	70	3	1	0	0	1	0
958	20390	2	164	66	120	80	1	1	0	0	0	1
959	21191	1	150	58	140	90	1	2	0	0	1	0
960	22675	1	163	63	120	80	2	1	0	0	1	1
961	19557	2	169	68	120	80	1	1	1	0	0	0
962	18762	1	155	74	140	80	1	1	0	0	1	1
963	21008	2	171	67	140	100	1	1	0	0	1	0
964	18775	2	167	63	110	70	1	1	0	1	1	0
965	19561	1	168	63	140	80	1	1	0	0	1	0
966	14656	1	150	43	120	80	1	1	0	0	1	0
967	18313	1	167	74	120	80	1	1	0	0	0	0
968	18336	1	165	66	120	70	1	1	0	0	1	1
969	23472	1	163	84	120	80	3	3	0	0	0	1
970	19118	2	170	82	130	80	1	1	1	0	1	0
971	20439	1	165	80	140	90	3	1	0	0	1	1
972	19044	2	169	78	120	70	1	1	0	0	0	1
973	21473	2	178	79	130	80	1	1	0	0	0	0
974	22456	1	161	95	165	100	3	1	0	0	0	1
975	19618	1	160	80	130	80	2	1	0	0	1	0
976	21186	1	155	76	145	90	1	1	0	0	1	1
977	14873	1	160	58	100	60	1	1	0	0	0	0
978	20679	1	164	82	120	80	3	3	0	0	0	0
979	22003	1	164	67	150	80	3	3	0	0	1	1
980	17987	1	158	56	120	70	2	1	0	0	0	0
981	19551	1	165	68	110	70	1	1	0	0	1	0
982	23284	2	165	60	120	80	1	1	0	0	0	1
983	17368	1	162	81	120	80	1	1	0	0	1	1
984	21080	1	162	85	110	70	3	1	0	0	1	0
985	14548	2	168	68	120	80	1	1	0	0	1	0
986	23116	2	171	98	130	80	1	1	0	0	1	1
987	22059	1	168	74	120	80	1	1	0	0	1	1
988	18317	1	170	123	130	90	1	1	0	0	1	0
989	18273	1	169	79	140	100	1	1	0	0	0	1
990	17494	2	165	80	120	80	2	1	0	0	0	0
991	16106	1	160	91	150	90	1	1	0	0	1	1
992	21871	1	161	77	140	90	1	1	0	0	1	0
993	20519	1	159	75	140	90	2	1	0	0	0	1
994	19837	1	162	88	140	90	1	1	0	0	0	1
995	18732	1	165	75	120	80	1	1	0	0	1	1
996	18924	1	167	71	120	80	1	1	0	0	1	0
997	14552	2	175	74	140	80	1	1	0	0	1	1
998	21899	1	171	92	160	70	1	1	0	0	1	0
999	17539	1	157	78	120	80	3	3	0	0	1	0
1000	15938	1	162	86	160	100	1	1	0	0	0	1
1001	19591	2	175	88	120	80	1	1	0	0	0	1
1002	19107	1	154	77	14	90	1	1	0	0	1	0
1003	21682	1	158	78	130	90	1	1	0	0	1	1
1004	20430	1	159	105	120	80	1	1	0	0	1	1
1005	17548	2	173	72	120	80	1	1	0	0	0	0
1006	18949	2	172	62	110	70	1	1	1	0	1	0
1007	14643	2	175	75	100	70	1	1	0	0	1	0
1008	17574	1	157	63	150	100	1	1	0	0	1	0
1009	21787	1	168	70	140	90	3	1	0	0	1	1
1010	20508	2	173	91	140	90	1	1	0	1	1	0
1011	20414	2	175	78	120	80	2	1	0	0	0	1
1012	14387	2	174	99	150	90	3	1	1	1	1	1
1013	16115	2	175	129	120	80	1	2	0	0	1	0
1014	22001	1	162	65	120	80	1	1	0	0	1	0
1015	22816	2	168	70	120	80	1	1	0	0	0	0
1016	19893	1	149	56	120	80	1	1	0	0	1	0
1017	21868	2	170	74	120	80	3	3	1	0	1	0
1018	20448	1	157	75	100	80	1	1	0	0	0	1
1019	21088	1	160	80	120	70	1	2	0	0	1	1
1020	20492	1	170	76	120	80	1	1	0	0	0	0
1021	18951	1	168	65	110	80	1	1	0	0	1	0
1022	18122	1	169	73	120	80	1	1	1	0	0	1
1023	21057	1	165	69	120	80	1	1	0	0	1	0
1024	18709	2	164	89	140	100	1	1	0	0	1	1
1025	21731	1	162	93	150	100	1	1	0	0	1	1
1026	15982	2	165	75	150	100	1	1	0	0	1	1
1027	21878	1	163	70	120	80	1	1	0	0	1	0
1028	22612	2	178	75	120	80	1	1	0	0	1	0
1029	20160	1	155	86	160	120	3	3	0	0	0	1
1030	20330	2	165	68	150	90	1	1	0	0	1	1
1031	21318	1	158	86	150	90	2	1	0	0	1	1
1032	22053	2	172	59	120	70	1	1	0	0	1	1
1033	18766	1	154	82	180	100	3	1	0	0	0	1
1034	18952	1	171	70	140	90	1	2	0	0	1	1
1035	19692	1	159	76	140	90	3	1	0	0	1	1
1036	16254	1	165	61	120	80	1	1	0	0	1	0
1037	21263	2	169	72	150	80	1	1	0	0	1	1
1038	16821	2	160	60	130	80	1	1	0	0	0	1
1039	21312	1	155	81	140	90	1	1	0	0	1	1
1040	21229	2	172	93	140	80	2	1	1	1	1	1
1041	20705	1	168	75	120	80	1	1	0	0	1	0
1042	17528	1	159	49	100	60	1	1	0	0	1	0
1043	22543	1	167	78	120	60	1	1	0	0	1	0
1044	23470	1	187	80	120	80	1	1	0	0	0	1
1045	22773	2	165	75	140	80	1	1	0	0	1	1
1046	23404	1	162	75	130	80	1	1	0	0	0	0
1047	14624	1	156	55	110	70	1	1	0	0	1	0
1048	15914	2	175	83	120	80	1	1	0	0	1	0
1049	17483	2	168	64	120	80	1	1	0	1	1	0
1050	20482	1	160	85	120	80	1	1	0	0	1	1
1051	21118	2	164	85	150	90	1	1	0	0	1	1
1052	21679	1	161	107	170	100	3	1	0	1	1	1
1053	15426	1	157	80	130	90	1	1	0	0	1	0
1054	17711	1	161	61	120	70	1	1	0	0	1	0
1055	21915	2	156	68	120	80	1	1	1	0	0	0
1056	22600	1	163	72	130	80	1	1	0	0	1	1
1057	18144	1	165	69	120	60	1	1	0	0	1	0
1058	22753	2	167	69	120	90	1	1	0	0	1	1
1059	22557	2	180	84	150	100	3	1	0	0	1	1
1060	18077	1	168	63	120	80	1	1	0	0	0	1
1061	16106	1	162	72	120	80	1	1	0	0	1	0
1062	21104	1	168	76	120	70	1	1	0	0	0	0
1063	15190	1	165	82	160	100	1	1	0	0	1	1
1064	20473	1	159	76	160	100	2	2	0	0	1	1
1065	21117	2	164	75	130	90	1	1	0	0	0	1
1066	15973	1	170	80	125	80	1	1	0	0	1	1
1067	19656	1	156	111	120	80	1	1	0	0	1	0
1068	23407	1	169	69	120	70	1	1	0	0	1	1
1069	22357	2	164	67	130	80	3	1	1	0	0	0
1070	20426	1	165	65	120	80	1	1	0	0	1	0
1071	22542	1	157	51	130	80	3	1	0	0	1	1
1072	20322	1	153	74	160	90	1	1	0	0	1	1
1073	17405	1	161	75	150	90	2	1	0	0	1	1
1074	15478	1	151	65	100	80	1	1	0	0	1	1
1075	20407	1	162	53	100	70	2	1	0	0	1	1
1076	16081	2	177	93	140	90	3	2	0	0	1	1
1077	17302	1	158	56	130	90	1	1	0	0	1	0
1078	22696	2	155	68	120	80	1	1	0	0	1	0
1079	17656	2	170	118	140	100	3	1	0	0	0	1
1080	20470	1	170	68	120	80	1	1	0	0	1	0
1081	20333	1	166	49	140	90	2	1	0	0	1	1
1082	15440	1	165	66	110	70	1	1	0	0	0	0
1083	19783	1	170	82	140	1000	1	1	0	0	1	1
1084	20192	1	162	70	140	80	3	3	0	0	1	1
1085	19705	1	162	68	120	80	1	1	0	0	1	0
1086	21120	1	164	74	120	80	2	1	0	0	1	0
1087	18885	2	161	63	120	80	1	1	0	0	1	1
1088	18278	1	147	68	150	100	2	2	0	0	1	1
1089	18975	1	158	74	150	100	3	3	0	0	1	1
1090	14794	2	174	64	120	80	1	1	0	0	0	0
1091	16707	2	182	75	160	100	2	1	0	0	0	1
1092	20472	2	168	74	120	80	1	1	1	0	1	0
1093	18802	1	164	82	140	75	1	1	0	0	1	1
1094	22760	1	172	74	120	80	1	1	0	0	0	1
1095	15233	1	152	58	140	90	1	1	0	0	1	1
1096	19213	1	146	63	140	80	2	1	0	0	1	1
1097	21915	1	157	63	130	80	1	1	0	0	1	1
1098	18341	1	163	60	130	80	1	1	0	0	1	0
1099	17569	1	156	62	120	80	1	2	0	0	1	1
1100	18889	2	179	120	160	100	2	1	0	1	1	0
1101	20538	1	155	79	140	90	1	3	0	0	1	0
1102	17589	1	163	65	120	80	1	1	0	0	1	0
1103	19760	2	170	71	120	80	1	1	1	1	1	1
1104	19595	2	150	53	140	80	3	1	0	0	0	1
1105	20439	1	156	61.5	100	60	2	1	0	0	1	0
1106	23342	2	160	80	150	90	3	3	0	0	0	1
1107	19163	1	164	56	100	80	1	1	0	0	0	1
1108	17645	2	168	60	120	80	1	1	0	0	1	1
1109	19551	1	158	59	110	70	1	1	0	0	1	1
1110	21800	2	168	79	160	100	1	1	0	0	0	1
1111	19490	1	153	75	120	80	1	1	0	0	0	0
1112	21897	1	159	120	120	80	1	1	0	0	1	1
1113	20425	2	175	75	140	90	1	1	0	0	1	1
1114	19747	2	151	63	120	80	1	1	0	0	1	0
1115	19850	2	178	100	150	110	2	1	1	0	0	0
1116	20136	1	160	62	120	80	1	1	0	0	1	0
1117	22450	1	160	74	130	80	1	1	0	0	1	0
1118	18862	1	156	69	150	90	1	1	0	0	1	1
1119	18415	1	171	74	120	80	1	1	0	0	1	0
1120	15082	2	174	56	130	80	1	1	0	0	1	0
1121	23502	2	168	95	120	80	3	1	1	1	1	1
1122	14326	2	175	98	120	70	1	2	1	0	0	1
1123	15224	2	172	78	140	80	1	1	0	0	1	0
1124	21295	1	168	74	120	80	2	1	0	0	0	1
1125	19131	1	158	44	110	70	1	1	0	0	1	0
1126	16560	1	158	78	130	90	1	1	0	0	1	1
1127	21086	2	172	74	120	80	1	1	1	0	1	1
1128	19467	2	163	71	150	1000	1	1	0	0	1	1
1129	15358	1	165	65	150	90	1	1	0	0	1	1
1130	22552	2	162	95	140	90	2	3	0	0	1	1
1131	21857	2	172	80	130	90	1	1	0	0	1	0
1132	14589	1	154	50	110	70	1	1	0	0	1	0
1133	20358	1	160	78	120	80	2	1	0	0	0	0
1134	14670	2	171	79	110	70	1	1	0	0	1	0
1135	21596	1	150	87	130	80	2	1	0	0	1	1
1136	23470	1	158	62	140	90	3	1	0	0	1	1
1137	18767	1	154	82	120	70	1	1	0	0	1	1
1138	21171	1	156	66	150	90	1	1	0	0	1	1
1139	19794	2	178	85	120	80	1	1	0	0	1	0
1140	20987	1	165	65	120	80	1	1	0	0	1	0
1141	22550	1	150	63	120	80	1	1	0	0	1	1
1142	17215	2	166	66	120	80	1	1	0	0	0	1
1143	18238	2	180	70	140	100	1	1	0	0	1	1
1144	17012	1	165	63	140	90	1	1	0	0	1	1
1145	22694	1	168	79	160	100	1	1	0	0	1	1
1146	18842	2	165	71	120	80	1	1	0	0	0	0
1147	21252	2	171	103	130	80	1	1	0	0	1	0
1148	19099	1	158	56	120	80	1	1	0	0	1	1
1149	18249	1	166	66	120	80	1	1	0	0	0	0
1150	20535	1	165	65	120	80	1	1	0	0	1	0
1151	21679	1	158	83	160	100	1	1	0	0	1	1
1152	18177	2	175	65	140	90	2	1	1	0	1	1
1153	22033	1	167	55	120	70	1	1	0	0	1	0
1154	15484	1	169	63	120	80	1	1	0	0	1	0
1155	17398	2	169	70	120	80	1	1	0	0	1	0
1156	23498	2	174	71	130	80	1	1	1	1	1	0
1157	18206	1	162	68	120	80	1	1	0	0	1	0
1158	19102	2	172	92	140	1000	1	1	0	0	1	1
1159	22656	2	157	71	150	100	3	1	0	0	1	1
1160	21926	2	167	104	140	90	1	1	0	0	0	1
1161	18874	1	161	54	110	70	1	1	0	0	0	0
1162	18252	1	158	57	90	70	1	1	0	0	0	0
1163	17546	1	152	66	120	80	1	1	0	0	1	0
1164	16095	1	155	64	120	80	1	1	0	0	0	0
1165	22599	1	154	125	140	80	3	3	0	0	1	0
1166	15958	2	162	65	140	90	1	1	0	0	1	1
1167	18024	1	170	83	110	70	1	1	0	0	1	0
1168	21993	1	158	95	150	80	1	1	0	0	1	1
1169	16830	1	172	71	110	70	1	1	0	0	1	1
1170	14386	1	160	54	120	80	1	1	0	0	1	0
1171	23605	2	168	76	150	80	2	2	0	0	1	1
1172	15490	1	168	100	120	80	1	1	0	0	0	0
1173	23438	1	163	82	120	70	2	1	0	0	1	1
1174	18241	1	169	112	130	80	1	1	0	0	1	0
1175	21052	2	167	59	140	90	2	1	0	0	1	1
1176	20357	2	182	74	120	70	1	1	0	0	1	0
1177	18507	1	156	77	120	70	2	1	0	0	1	0
1178	19753	1	164	75	125	80	1	1	0	0	1	1
1179	16748	1	161	65	140	1000	2	1	0	0	1	1
1180	22648	1	165	75	120	80	1	1	0	0	0	0
1181	16755	1	160	78	110	70	1	1	0	0	1	0
1182	21900	1	148	53	100	70	1	1	0	0	1	0
1183	16119	1	157	76	120	80	2	1	0	0	1	1
1184	19618	1	159	48	150	100	1	2	0	0	1	1
1185	15969	1	172	70	120	90	1	1	0	0	1	0
1186	18075	2	178	82	110	60	1	3	0	0	1	0
1187	20312	1	167	68	120	90	3	3	0	0	0	0
1188	23247	1	157	60	140	90	3	1	0	0	1	1
1189	18120	1	161	69	120	80	1	1	0	0	1	0
1190	16047	1	158	52	102	66	1	1	0	0	1	0
1191	17978	1	170	74	120	80	1	1	0	0	0	0
1192	19669	1	147	57	120	70	1	1	0	0	1	0
1193	18831	1	168	90	140	100	1	1	0	0	1	1
1194	16831	1	166	91	130	80	3	1	0	1	1	0
1195	17570	1	154	83	170	100	1	1	0	0	0	1
1196	21806	1	143	56	140	80	1	1	0	0	1	0
1197	20428	1	175	70	120	80	1	1	0	0	1	0
1198	19700	1	164	54	120	80	1	1	0	0	1	0
1199	16795	2	169	67	120	80	1	1	0	0	0	0
1200	22628	1	155	85	110	70	1	1	0	0	1	0
1201	21186	2	167	72	110	70	3	1	0	0	1	1
1202	19689	1	160	101	110	80	1	1	0	0	1	1
1203	20478	1	160	60	120	80	1	1	0	0	0	0
1204	17696	2	170	80	120	60	1	1	1	1	1	0
1205	15193	2	156	69	150	90	1	1	0	1	0	1
1206	20449	2	170	69	150	100	1	1	0	0	1	1
1207	23231	1	175	80	120	90	1	1	0	0	0	0
1208	19804	1	154	57	130	80	2	1	0	0	1	0
1209	16816	1	165	58	100	70	1	1	0	0	1	0
1210	21747	1	160	74	130	90	1	1	0	0	1	1
1211	22609	2	170	65	120	80	1	1	0	0	1	0
1212	15500	1	169	68	110	80	1	1	0	0	1	0
1213	18987	1	162	59	120	80	1	1	0	0	1	0
1214	20679	1	154	59	120	80	1	1	0	0	1	0
1215	21882	1	174	100	120	80	1	1	0	0	1	0
1216	18998	1	158	62	110	80	3	3	0	0	1	0
1217	16582	2	160	63	120	80	1	1	0	0	1	0
1218	17425	2	182	98	120	80	3	1	0	0	1	1
1219	20367	2	181	95	120	80	1	1	0	0	1	1
1220	20271	2	165	76	160	1000	1	1	0	0	1	1
1221	19221	1	170	80	120	80	1	1	0	0	1	0
1222	18812	1	164	61	120	80	1	1	0	0	0	1
1223	16216	2	170	72	140	90	1	1	0	0	1	1
1224	19891	1	163	120	130	80	1	1	0	0	1	0
1225	19017	1	156	72	140	90	2	1	0	0	1	1
1226	20471	1	158	90	140	90	2	1	0	0	1	1
1227	20347	1	163	61	120	80	1	1	0	0	1	0
1228	23338	2	160	60	120	80	1	1	0	0	1	0
1229	19778	2	172	70	140	80	1	1	1	1	1	1
1230	15396	2	160	60	140	80	1	1	0	0	1	1
1231	15424	1	158	87	140	90	1	1	0	0	1	0
1232	19758	1	160	80	140	80	1	1	0	0	1	1
1233	16894	2	180	92	130	80	1	1	0	0	1	0
1234	21400	1	178	65	120	90	1	1	0	0	1	1
1235	19987	1	162	78	160	90	1	1	0	0	1	1
1236	19026	1	163	60	120	80	2	1	0	0	1	0
1237	16674	1	155	88	160	90	1	1	0	0	1	0
1238	21793	1	170	82	120	80	3	1	0	0	1	1
1239	20254	1	163	74	120	80	1	1	0	0	1	1
1240	19655	1	170	82	120	80	1	1	0	0	1	0
1241	18362	1	168	56	100	70	2	2	0	0	1	0
1242	18356	2	172	82	160	110	1	2	0	0	1	1
1243	15373	2	168	70	120	80	2	1	1	1	1	0
1244	21644	2	169	56	110	70	3	1	1	1	1	1
1245	19056	1	163	62	130	85	1	1	0	0	1	0
1246	14530	2	171	62	120	80	1	1	0	0	1	0
1247	17764	2	170	109	130	70	1	1	0	0	1	1
1248	17735	1	160	71	140	90	1	1	0	0	0	1
1249	22697	1	156	77	110	70	2	1	0	0	1	1
1250	23499	1	157	92	140	90	3	1	0	0	1	1
1251	21290	2	170	69	140	90	1	1	0	1	1	1
1252	19797	2	174	65	120	90	1	1	0	0	0	0
1253	19914	2	164	69	150	100	2	1	1	1	1	1
1254	22653	1	163	60	100	70	1	1	0	0	0	1
1255	19567	1	165	72	110	60	1	1	0	0	1	0
1256	20501	2	171	103	170	110	3	3	1	0	1	1
1257	16143	2	185	68	110	90	1	1	1	0	1	0
1258	18755	1	158	74	14	90	1	1	0	0	1	1
1259	20476	1	168	70	100	60	1	1	0	0	1	0
1260	17471	2	168	68	110	70	1	1	0	0	1	0
1261	18234	1	160	75	140	90	1	1	0	0	1	0
1262	16274	1	156	56	130	80	1	1	0	0	1	0
1263	14476	2	172	69	110	60	1	1	0	0	1	0
1264	23384	1	150	54	140	90	1	1	0	0	1	1
1265	23520	1	179	90	140	90	1	1	0	0	1	1
1266	14566	2	170	54	120	80	1	1	0	0	0	0
1267	16028	2	170	71	130	80	1	1	0	0	1	0
1268	16061	1	160	60	160	100	1	1	0	0	1	1
1269	19054	1	168	65	120	80	1	1	0	0	1	0
1270	16940	2	167	100	168	100	1	2	0	0	1	0
1271	23670	1	160	75	110	90	1	1	0	0	1	1
1272	23373	1	156	65	125	80	3	2	0	0	1	1
1273	16511	1	170	92	120	80	1	1	0	0	1	0
1274	19124	2	176	90	130	90	2	1	0	0	1	1
1275	19497	2	165	88	130	80	1	1	1	1	0	1
1276	23294	2	170	85	160	90	1	1	0	0	0	1
1277	19671	1	164	69	120	80	3	3	0	0	1	1
1278	21088	1	157	63	130	80	2	1	0	0	1	1
1279	21949	1	170	70	150	90	3	3	0	0	1	0
1280	15317	1	160	79	120	90	1	1	0	0	1	0
1281	17394	2	178	92	140	80	1	2	0	0	1	1
1282	23507	2	168	82	140	80	1	1	1	1	0	0
1283	18979	1	171	71	110	70	1	1	0	0	1	0
1284	17679	2	170	77	180	90	1	1	1	1	0	1
1285	20228	2	170	81	160	90	1	1	0	0	0	1
1286	18901	1	149	74	120	80	2	1	0	0	1	1
1287	19011	1	169	65	120	80	1	1	0	0	1	1
1288	21083	2	174	90	140	90	2	1	0	0	0	1
1289	21967	2	166	55	140	80	1	1	1	1	1	1
1290	23127	1	148	57	140	80	2	1	0	0	1	1
1291	19794	1	170	84	120	80	2	1	0	0	1	1
1292	20214	2	167	78	110	70	1	1	0	0	1	0
1293	18364	1	148	75	110	80	1	1	0	0	1	0
1294	19852	1	165	78	120	60	1	1	0	0	1	0
1295	22588	1	152	60	120	80	1	1	0	0	1	0
1296	15408	1	160	80	120	80	1	1	0	0	1	0
1297	14345	1	164	85	130	80	1	1	0	0	1	1
1298	18830	1	171	68	150	90	1	1	0	0	1	1
1299	22572	1	153	54	140	90	1	3	0	0	0	1
1300	22502	2	180	55	130	80	3	1	0	0	1	0
1301	19819	2	166	69	187	112	1	1	0	0	1	1
1302	21101	2	168	70	120	80	1	1	0	0	1	1
1303	20411	2	170	64	160	90	1	1	1	1	1	1
1304	16709	2	164	62	120	80	1	1	0	0	1	1
1305	21162	1	170	70	120	80	1	1	0	0	1	0
1306	15259	1	161	74	160	1000	1	1	0	0	1	1
1307	16890	1	148	53	140	90	2	1	0	0	1	1
1308	23399	1	150	54	130	80	1	1	0	0	1	1
1309	19523	1	156	72	110	90	1	1	0	0	1	0
1310	22629	1	162	72	130	90	1	1	0	0	1	1
1311	15251	2	174	69	110	70	1	1	0	0	1	0
1312	21948	1	158	80	160	60	1	1	0	0	1	1
1313	19619	1	152	65	140	80	1	2	0	0	1	1
1314	15377	1	162	72	100	80	2	1	0	0	1	0
1315	22458	1	155	70	125	80	1	1	0	0	1	1
1316	14702	1	160	100	120	80	1	2	0	0	1	1
1317	20454	2	173	76	130	80	1	3	1	0	1	0
1318	16551	1	164	63	100	70	2	1	0	0	1	0
1319	20417	1	160	64	120	90	3	1	0	0	1	1
1320	15208	1	174	58	120	80	1	1	0	0	1	0
1321	21809	1	154	60	120	80	2	1	0	0	0	1
1322	20296	2	170	80	130	80	1	1	0	0	1	0
1323	21975	1	160	75	140	90	1	1	0	0	0	0
1324	23452	1	168	90	120	80	1	1	0	0	1	0
1325	20360	1	160	67	110	70	1	1	0	0	1	0
1326	18039	2	170	75	100	70	1	1	0	0	1	0
1327	22749	1	163	68	150	90	1	1	0	0	1	1
1328	20962	1	163	67	140	90	1	1	0	0	1	1
1329	20207	1	165	74	125	80	1	1	0	0	1	0
1330	21100	1	160	50	160	90	1	1	0	0	1	1
1331	23290	1	165	68	140	1000	1	1	0	0	0	1
1332	15408	2	172	56	110	60	1	1	0	1	1	0
1333	21134	2	179	113	160	100	1	1	0	0	1	0
1334	17359	2	175	98	120	80	1	1	0	0	1	0
1335	16853	2	164	72	80	60	1	1	1	0	0	0
1336	17560	1	160	82	130	90	1	1	0	0	1	0
1337	18190	1	156	41	906	0	1	1	0	0	1	0
1338	16608	1	168	106	120	80	1	1	0	0	0	1
1339	15614	2	166	65	120	80	1	1	0	0	1	0
1340	21864	2	172	92	150	90	2	1	0	0	1	1
1341	19109	1	168	60	100	80	2	2	0	0	0	1
1342	19889	1	172	57	120	80	1	1	0	0	0	1
1343	17634	1	155	54	110	80	2	2	0	0	1	0
1344	18192	1	159	70	150	90	3	3	0	0	1	1
1345	19647	2	169	71	120	80	1	1	0	1	1	1
1346	15254	1	163	57	130	70	1	1	0	0	1	0
1347	18773	2	178	76	130	90	1	1	0	0	1	0
1348	23337	1	167	68	120	80	1	1	0	0	1	1
1349	22506	1	156	71	110	70	1	1	0	0	0	0
1350	17481	2	158	61	120	80	1	1	0	0	1	0
1351	21139	1	170	99	120	80	3	1	0	0	1	1
1352	19141	1	150	70	120	80	1	1	0	0	0	1
1353	19683	2	176	118	168	96	1	2	0	1	1	0
1354	15941	2	179	74	110	60	1	1	1	0	1	0
1355	17657	1	155	62	110	90	2	2	0	0	1	1
1356	19023	2	167	73	120	80	1	1	0	0	1	0
1357	19024	1	161	70	120	80	1	1	0	0	1	1
1358	21822	1	160	66	140	80	1	1	0	0	0	1
1359	14594	1	154	44	100	80	1	1	0	0	1	0
1360	17637	1	168	63	110	70	1	1	0	0	1	0
1361	22068	2	169	65	120	80	1	1	0	0	1	1
1362	15321	2	186	112	130	90	1	1	0	0	1	0
1363	20962	1	158	65	140	90	1	1	0	0	1	1
1364	16543	2	160	52	100	70	1	1	0	0	1	0
1365	18129	1	157	70	120	90	2	1	0	1	0	1
1366	18959	2	176	72	170	80	1	1	0	0	1	1
1367	20324	1	163	97	110	70	2	1	0	0	1	1
1368	21352	2	163	64	95	75	3	3	1	1	1	0
1369	20267	2	165	94	150	100	1	2	0	0	1	1
1370	21217	1	160	59	12	80	1	1	0	0	1	0
1371	23389	1	156	74	140	100	1	1	0	0	0	0
1372	23296	1	158	79	120	80	1	1	0	0	0	0
1373	18883	1	155	70	150	90	3	1	0	0	0	0
1374	15225	1	178	80	120	80	2	1	0	0	0	0
1375	16080	1	162	86	110	80	1	1	0	0	1	0
1376	17434	1	171	76	140	90	2	1	0	0	1	1
1377	20406	1	154	77	140	100	2	1	0	0	1	1
1378	20558	2	170	94	120	80	1	1	0	0	1	0
1379	21473	1	164	74	130	80	1	1	0	0	1	1
1380	21896	1	166	70	130	80	1	3	0	0	1	1
1381	19597	1	160	68	120	70	2	1	0	0	1	0
1382	15405	1	162	72	110	70	1	1	0	0	1	0
1383	14498	1	157	72	120	80	1	1	0	0	1	0
1384	20398	2	176	84	140	90	3	1	0	0	1	0
1385	23562	1	168	60	120	80	1	1	0	0	1	1
1386	21729	2	175	78	120	90	1	1	0	0	1	0
1387	19952	1	153	58	120	80	2	1	0	0	0	1
1388	19182	2	170	74	120	80	1	1	1	0	1	1
1389	20376	1	168	89	120	80	1	1	0	0	1	0
1390	19665	1	170	77	100	70	2	2	0	0	1	0
1391	18864	2	170	70	120	80	1	1	0	0	1	0
1392	20446	1	153	64	120	80	3	3	0	0	1	0
1393	23429	1	160	75	140	100	1	1	0	0	0	1
1394	20496	2	163	95	140	90	2	1	0	0	1	1
1395	19828	1	165	60	120	100	1	1	0	0	0	1
1396	21981	1	161	71	120	80	2	1	0	0	1	0
1397	22006	1	167	60	120	80	2	1	0	0	1	0
1398	19620	2	170	65	120	80	1	1	0	0	1	0
1399	18287	1	152	75	120	80	1	1	0	0	1	0
1400	21678	1	165	67	130	80	1	1	0	0	1	1
1401	19212	2	170	58	120	80	1	3	0	0	0	0
1402	18790	1	164	86	160	90	1	1	0	0	1	1
1403	20500	1	178	90	120	80	1	1	0	0	0	0
1404	20334	1	159	74	120	80	1	1	0	0	1	0
1405	18999	2	155	60	120	80	3	3	0	0	1	0
1406	21723	1	168	78	120	90	1	1	0	0	0	0
1407	21853	1	163	73	120	80	1	1	0	0	1	1
1408	20445	2	163	65	110	70	1	2	0	0	1	0
1409	21020	2	170	68	120	70	1	1	0	0	1	1
1410	16893	2	165	68	120	80	1	1	0	1	1	0
1411	20365	2	164	69	120	80	1	1	0	0	1	0
1412	20281	1	160	71	110	60	1	1	0	0	1	0
1413	21289	2	165	45	110	80	1	1	0	0	0	0
1414	18289	2	178	72	120	80	1	1	0	0	1	0
1415	20649	2	166	63	120	80	1	1	0	0	1	0
1416	18021	1	167	78	120	80	1	1	0	0	0	0
1417	17578	1	156	68	140	90	1	1	0	0	0	0
1418	21075	2	176	65	120	80	1	1	0	0	0	0
1419	20410	1	152	65	130	80	1	1	0	0	0	1
1420	19589	1	172	75	120	90	1	1	0	0	1	1
1421	19769	2	171	71	220	110	2	1	0	0	1	1
1422	17569	1	159	70	130	90	1	1	0	0	0	1
1423	14749	1	163	72	120	80	1	1	0	0	1	0
1424	22410	2	171	73	120	80	1	1	0	0	1	0
1425	22603	1	155	83	140	80	3	1	0	0	1	1
1426	15551	2	175	78	120	80	1	3	0	0	0	1
1427	21716	1	153	91	130	80	3	1	0	0	1	0
1428	21136	2	167	68	120	80	1	1	0	0	1	0
1429	22579	1	170	67	120	80	1	1	0	1	1	1
1430	21689	1	164	80	160	80	1	1	0	0	1	1
1431	19482	2	173	98	120	80	3	1	1	0	1	0
1432	15386	1	163	71	110	6	1	1	0	0	1	0
1433	20996	1	152	70	140	100	3	1	0	0	1	1
1434	17513	1	165	78	120	80	1	1	0	0	1	1
1435	19437	1	167	68	180	120	1	1	0	0	1	1
1436	19937	1	151	58	110	70	1	1	0	0	1	0
1437	19558	2	174	110	150	100	1	1	1	1	1	1
1438	14584	1	160	81	100	60	1	1	0	0	1	0
1439	21310	2	172	73	120	80	1	1	0	0	1	1
1440	19445	2	173	94	140	90	1	1	0	0	1	1
1441	21762	1	156	82	120	60	1	1	0	0	1	0
1442	21908	1	150	45	100	60	1	1	0	0	1	1
1443	18122	1	170	60	120	70	1	1	0	0	1	1
1444	21798	2	168	89	140	80	1	1	1	0	1	0
1445	22059	1	161	87	140	100	1	3	0	0	1	1
1446	14379	1	165	82	120	80	1	1	0	0	0	0
1447	22659	1	157	97	150	90	3	3	0	0	1	1
1448	21186	1	168	74	150	90	1	1	0	0	1	1
1449	14884	2	173	124	160	90	1	1	0	0	0	1
1450	21865	1	169	71	120	80	1	1	0	0	0	1
1451	21925	1	159	61	130	90	1	1	0	0	1	1
1452	18752	1	159	62	120	80	1	1	0	0	1	1
1453	15949	2	166	70	140	80	1	1	0	0	0	0
1454	15084	1	161	71	100	60	1	1	0	0	1	0
1455	21944	1	169	94	125	80	3	1	0	0	1	1
1456	21192	2	160	72	160	80	3	3	0	0	1	1
1457	21983	1	165	73	120	80	1	1	0	0	1	0
1458	19689	1	160	64.5	130	80	3	1	1	1	0	1
1459	23504	1	157	69	140	90	1	1	0	0	1	1
1460	21792	1	157	75	130	90	3	2	0	0	1	0
1461	22074	1	157	46	130	70	1	1	0	0	1	0
1462	19062	1	166	70	160	10000	2	1	0	0	1	1
1463	21472	1	168	72	120	80	1	1	0	0	0	0
1464	23449	2	184	69	120	80	1	1	0	0	1	0
1465	21827	2	169	57	120	80	1	1	0	0	1	1
1466	18363	1	165	61	120	80	1	1	0	0	1	0
1467	16217	2	177	86	140	90	1	1	0	0	1	1
1468	21062	1	159	71	145	85	1	1	0	0	1	1
1469	15972	2	172	64	110	70	1	1	0	0	1	0
1470	22576	1	150	80	130	90	1	1	0	0	1	1
1471	18241	2	175	94	110	70	1	1	1	0	0	0
1472	21775	1	154	73	140	90	1	1	0	0	0	1
1473	15238	1	164	62	140	80	2	2	0	0	1	1
1474	17463	1	157	60	90	60	1	1	0	0	1	0
1475	19633	2	172	105	130	80	1	1	0	0	1	1
1476	14555	2	168	68	120	80	1	1	1	0	1	1
1477	20581	1	159	77	160	90	2	1	0	0	0	1
1478	21134	1	159	72	108	72	3	2	0	0	0	0
1479	21891	1	153	60	140	100	1	1	0	0	1	0
1480	19755	1	168	87	100	60	2	1	0	0	0	0
1481	19840	1	154	80	120	80	1	1	0	0	1	0
1482	18763	1	157	60	110	80	1	1	0	0	1	1
1483	18191	1	167	65	150	80	1	1	0	0	0	1
1484	20527	2	175	80	130	90	3	2	0	1	1	1
1485	14664	2	166	58	130	90	2	1	1	0	1	0
1486	22397	2	174	62	120	70	1	1	0	0	1	0
1487	17249	2	162	70	120	80	3	3	1	1	1	1
1488	16757	1	156	76	120	90	1	1	1	0	1	0
1489	21099	2	176	80	120	80	1	1	0	0	1	1
1490	16728	2	168	75	130	90	1	1	1	0	1	1
1491	21039	2	168	74	90	60	1	1	0	0	1	0
1492	18352	1	163	65	120	70	1	1	0	0	0	1
1493	16780	1	154	48	110	65	1	1	0	0	0	0
1494	23325	1	156	87	150	98	1	1	0	0	0	1
1495	20134	1	162	89	140	100	1	1	0	0	1	1
1496	15193	2	170	88	130	90	2	1	0	0	1	0
1497	15256	1	158	52	120	80	1	1	0	0	1	0
1498	17279	1	177	81	120	80	1	1	0	0	0	1
1499	20225	1	162	89	170	120	2	2	0	0	1	1
1500	21086	1	162	68	120	80	1	1	0	0	1	0
1501	14352	1	162	72	110	70	1	1	0	0	1	0
1502	19821	2	163	87	120	80	1	1	0	0	0	1
1503	20461	2	170	78	120	80	1	1	0	0	0	1
1504	16775	2	176	91	120	80	1	1	0	0	1	0
1505	18028	1	170	99	130	90	1	1	0	0	1	1
1506	15856	2	185	86	130	90	1	1	0	0	0	1
1507	16670	2	167	80	110	70	1	1	0	0	1	0
1508	22147	1	160	72	130	90	1	3	0	0	1	1
1509	21987	1	168	72	120	80	3	3	0	0	0	1
1510	15238	1	168	78	130	70	1	1	0	0	1	0
1511	18393	1	165	68	120	80	1	1	0	0	1	1
1512	20592	1	168	64	120	60	1	1	0	0	0	1
1513	22658	2	165	65	140	90	1	3	0	0	1	0
1514	15312	2	177	77	110	60	1	1	0	0	1	1
1515	21249	2	168	65	120	80	1	1	0	0	1	0
1516	15890	2	167	66	120	80	1	1	1	0	1	0
1517	17564	1	147	68	140	80	3	1	0	0	1	1
1518	23447	1	158	65	160	90	1	2	0	0	1	0
1519	21106	1	164	81	140	90	1	3	0	0	1	1
1520	23097	1	153	103	140	90	3	1	0	0	0	1
1521	15553	2	176	80	120	80	1	1	0	0	0	0
1522	21989	1	165	63	110	70	3	3	0	0	1	1
1523	18746	1	173	70	90	70	1	1	0	0	1	0
1524	14678	1	152	78	120	80	1	1	0	0	1	0
1525	23374	2	164	53	150	90	3	1	1	0	1	1
1526	21446	1	160	60	120	80	1	1	0	0	1	0
1527	20588	1	168	80	150	80	1	3	0	0	1	1
1528	23271	1	148	70	110	70	2	1	0	0	1	0
1529	19035	1	160	57	120	80	3	1	0	0	1	0
1530	18182	1	166	89	140	90	1	1	0	0	1	1
1531	22445	2	178	84	190	1000	1	1	1	0	1	1
1532	22566	1	164	68	150	90	1	1	0	0	1	0
1533	20447	1	153	48	130	70	1	2	0	0	0	0
1534	22788	1	166	92	140	80	2	2	0	0	1	0
1535	16730	1	174	94	100	70	1	1	0	0	1	0
1536	22119	1	155	99	120	80	1	1	0	0	1	0
1537	21024	2	167	63	120	80	1	1	0	0	1	0
1538	23392	1	170	70	160	100	2	1	0	0	1	1
1539	19220	1	168	88	130	90	1	1	0	0	1	1
1540	21791	2	176	87	180	120	3	1	0	0	0	0
1541	15213	1	172	66	120	80	1	1	0	0	1	0
1542	22681	2	170	69	140	90	1	1	0	0	1	1
1543	21613	2	169	57	180	100	3	1	1	1	1	1
1544	19044	1	166	78	110	70	2	1	0	0	1	1
1545	21973	1	165	63	12	80	1	1	0	0	1	0
1546	21879	1	156	60	160	90	1	1	0	0	1	1
1547	14324	1	152	75	140	1000	1	1	0	0	0	1
1548	17580	1	155	60	120	80	1	1	0	0	1	0
1549	20004	2	181	72	100	70	2	1	1	1	1	0
1550	20543	2	187	80	140	80	1	1	0	0	0	1
1551	17443	1	165	60	90	60	1	1	0	0	1	0
1552	15370	2	179	100	200	140	1	2	1	0	1	1
1553	18271	2	162	65	125	70	1	1	1	1	1	0
1554	21991	1	145	60	130	90	3	3	0	1	1	1
1555	18939	2	166	76	140	100	1	1	0	0	1	1
1556	21140	2	170	80	140	90	1	1	1	0	1	1
1557	19108	2	160	60	120	80	1	1	0	0	0	1
1558	20457	1	161	78	130	80	3	3	0	0	1	0
1559	19488	1	148	66	120	90	1	1	0	0	1	0
1560	18842	1	165	65	120	80	1	1	0	0	1	1
1561	15653	1	170	80	120	80	1	1	0	0	1	0
1562	19672	2	164	63	120	80	1	1	1	0	1	0
1563	16920	2	172	79	140	90	1	3	0	0	1	0
1564	22410	1	154	59	130	80	1	1	0	0	1	0
1565	22160	2	168	68	120	80	1	1	0	0	1	0
1566	19650	1	159	68	130	80	2	1	0	0	1	1
1567	23329	1	160	69	145	80	1	1	0	0	1	0
1568	23223	1	153	65	120	80	3	1	0	0	1	1
1569	18252	1	158	54	90	60	1	1	0	0	1	0
1570	19632	1	165	82	150	80	1	1	0	0	1	1
1571	15973	2	179	89	130	80	1	1	0	0	0	1
1572	23438	1	155	87	130	90	2	1	0	0	1	1
1573	21496	2	166	93	130	80	2	1	0	1	0	0
1574	22180	1	160	79	130	100	1	1	0	0	1	0
1575	20248	2	176	86	140	80	2	3	0	0	1	1
1576	17312	2	170	86	120	80	1	1	0	0	0	0
1577	23088	1	157	65	130	90	2	1	0	0	1	1
1578	16838	1	165	60	110	70	1	1	0	0	1	0
1579	23538	1	162	67	130	80	1	1	0	0	1	0
1580	19269	1	170	87	120	80	1	1	0	0	1	0
1581	15396	2	172	89	120	80	1	1	0	0	1	0
1582	21150	1	158	64	120	80	1	1	0	0	1	0
1583	16713	2	178	90	140	90	2	1	0	0	1	1
1584	18048	2	166	77	160	90	1	1	0	0	0	1
1585	20951	1	164	89	130	90	1	1	0	0	1	1
1586	21409	1	155	90	140	80	2	1	0	0	1	1
1587	16149	1	165	70	140	100	2	2	0	0	1	1
1588	21892	2	170	67	140	90	2	1	0	0	1	1
1589	18402	1	171	75	120	80	1	1	0	0	1	0
1590	21865	1	165	78	120	60	1	1	0	0	1	1
1591	18712	1	160	56	140	80	2	1	0	0	1	1
1592	16276	1	160	101	120	80	1	1	0	0	1	1
1593	23483	1	171	61	150	80	3	3	0	0	0	0
1594	22058	1	160	83	130	80	2	1	0	0	0	1
1595	14545	1	165	69	120	60	1	1	0	0	1	0
1596	15946	1	155	75	120	80	1	1	0	0	1	0
1597	22847	2	150	58	130	80	1	1	0	1	0	0
1598	14425	1	150	61	90	60	1	1	0	0	1	0
1599	22644	2	167	88	130	90	1	1	0	0	1	0
1600	19734	1	162	89	120	80	2	1	0	0	0	1
1601	19083	1	165	70	120	70	2	1	0	0	1	0
1602	19049	2	155	65	130	80	1	1	0	0	0	1
1603	20445	1	168	68	150	90	1	1	0	0	0	1
1604	22471	1	144	80	120	80	1	2	0	0	1	0
1605	17308	2	168	65	110	70	1	1	0	0	1	1
1606	19165	1	165	83	160	100	3	3	0	0	1	1
1607	21824	2	171	70	130	90	1	1	0	0	1	0
1608	19787	1	174	65	120	80	2	1	0	0	1	0
1609	18231	2	160	60	120	80	1	1	0	0	1	0
1610	20376	1	152	56	130	80	1	1	0	0	1	1
1611	20355	1	154	55	130	90	2	1	0	0	1	1
1612	17681	2	169	71	110	70	1	1	1	0	1	1
1613	18434	2	169	70	120	70	1	1	0	0	0	1
1614	18986	1	164	69	130	90	1	1	1	0	1	0
1615	18355	2	175	74	120	80	1	1	0	0	1	0
1616	19597	1	149	61	150	100	2	1	0	0	0	0
1617	17693	1	169	62	120	80	1	1	0	0	1	0
1618	18762	1	165	65	120	80	1	1	0	0	1	0
1619	17454	1	175	80	160	80	1	1	0	0	1	1
1620	23437	1	155	88	120	80	3	3	0	0	1	0
1621	17658	2	168	75	140	70	2	1	1	0	1	1
1622	19800	1	156	72	150	90	1	1	0	0	1	1
1623	18268	1	156	76	120	70	1	1	0	0	0	0
1624	18154	1	155	70	110	70	1	1	0	0	1	0
1625	20355	1	169	85	130	85	3	1	0	0	1	1
1626	22677	1	157	57	130	80	3	1	0	0	1	1
1627	18950	2	160	70	110	80	1	1	0	0	0	0
1628	20213	1	165	60	110	70	1	1	0	0	0	1
1629	17699	1	158	80	140	80	1	1	0	0	1	1
1630	19066	2	159	68	100	50	2	1	1	0	1	0
1631	15341	1	155	68	140	100	1	1	0	0	1	0
1632	18885	2	175	65	110	70	2	2	0	0	1	0
1633	22113	1	168	90	140	90	2	2	0	0	0	1
1634	19758	2	169	71	120	80	1	1	0	0	1	0
1635	22527	1	155	85	140	90	1	3	0	0	1	0
1636	16599	1	169	85	90	60	1	1	0	0	0	1
1637	18723	1	166	66	90	60	2	2	0	0	1	1
1638	19716	1	155	90	160	80	1	1	0	0	1	1
1639	18362	2	165	63	140	70	1	1	0	0	0	0
1640	16858	1	161	80	120	80	1	1	0	0	1	0
1641	18201	1	161	93	120	80	2	2	0	0	1	1
1642	19935	1	158	77	120	80	1	1	0	0	1	0
1643	19750	2	176	56	100	70	1	1	0	1	1	0
1644	16013	1	178	68	140	90	2	1	0	0	0	1
1645	20311	1	154	65	120	80	1	1	0	0	1	1
1646	18859	2	178	76	110	70	1	1	0	0	1	0
1647	20537	1	162	66	120	80	1	1	0	0	1	1
1648	19219	1	160	59	120	80	1	1	0	0	1	0
1649	19015	1	157	58	160	100	1	1	0	0	1	1
1650	17356	1	158	68	160	90	1	1	0	0	1	0
1651	15072	2	175	81	130	80	1	1	0	0	0	0
1652	18231	2	171	70	120	80	1	1	0	0	1	0
1653	20227	1	164	71	160	90	2	1	0	0	1	1
1654	22819	2	167	83	150	100	1	1	0	0	0	1
1655	18217	1	164	100	130	90	1	2	0	1	1	0
1656	15225	1	160	63	120	80	3	1	0	0	1	0
1657	21909	1	151	80	130	50	2	2	0	0	1	0
1658	15450	2	170	72	110	70	1	1	0	0	1	1
1659	23532	1	160	74	150	100	1	1	0	0	0	1
1660	22326	2	168	53	140	90	3	1	0	1	1	1
1661	16571	1	168	92	130	90	3	1	0	0	1	0
1662	18061	1	153	85	110	70	1	2	0	0	1	0
1663	15880	1	170	78	120	80	1	1	0	0	1	0
1664	14602	2	173	69	120	80	1	1	0	0	1	0
1665	19820	1	172	75	120	80	1	1	0	0	0	0
1666	21283	2	175	80	110	90	1	3	0	0	0	0
1667	21931	1	169	80	140	90	1	1	0	0	0	1
1668	23113	1	152	42	120	80	1	1	1	0	0	0
1669	19014	2	172	92	150	100	3	1	0	0	1	1
1670	16077	1	177	64	110	80	1	1	0	0	1	0
1671	14624	2	168	59	120	80	1	1	0	0	1	0
1672	23433	1	160	62	140	90	3	1	0	0	1	1
1673	14472	1	156	52	120	80	1	1	0	0	1	0
1674	23320	1	160	63	130	100	2	1	0	0	1	0
1675	19491	2	140	57	130	90	1	1	0	0	1	0
1676	18223	2	170	51	90	60	1	1	0	0	1	0
1677	19279	2	169	74	120	80	1	1	0	0	1	0
1678	20550	2	166	105	150	90	1	1	0	0	1	0
1679	19519	2	176	100	140	90	1	1	0	0	1	1
1680	21376	1	162	65	120	80	1	1	0	0	1	1
1681	16084	1	162	70	110	70	1	1	0	0	1	0
1682	19070	1	152	55	120	80	2	1	0	0	1	0
1683	19424	1	167	73	150	110	1	1	0	0	1	1
1684	21741	1	152	63	160	90	1	1	0	0	1	1
1685	17834	1	158	57	120	70	1	1	0	0	1	0
1686	19557	1	155	79	110	75	1	1	0	0	1	0
1687	19081	1	162	70	130	70	1	1	0	0	0	1
1688	19025	1	153	90	120	80	1	1	0	0	1	0
1689	18333	1	152	77	130	80	1	1	0	0	1	1
1690	23207	1	168	71	160	60	1	1	0	0	0	1
1691	23471	2	170	63	120	80	1	1	0	0	1	1
1692	18366	1	162	62	100	80	1	1	0	0	1	0
1693	19078	1	168	82	120	80	1	1	0	0	1	1
1694	16215	1	162	105	110	80	2	1	0	1	1	0
1695	21025	1	152	90	140	80	1	1	0	0	0	1
1696	22578	1	165	105	160	100	2	2	0	0	0	1
1697	21452	1	161	59	120	80	2	2	0	0	1	1
1698	21825	1	154	78	130	90	3	3	0	0	0	0
1699	18051	2	170	80	120	70	1	1	0	0	1	0
1700	16731	2	172	70	110	70	1	1	0	0	1	1
1701	21204	1	149	72	150	90	1	1	0	0	1	0
1702	23351	1	162	63	140	90	3	3	0	0	1	0
1703	21176	1	158	70	100	70	3	3	0	0	1	1
1704	21278	1	165	84	120	80	1	1	0	0	0	1
1705	21914	1	144	56	130	70	2	1	0	0	1	0
1706	23354	1	168	74	130	80	3	1	0	0	0	1
1707	15201	1	170	68	120	70	1	1	0	0	1	0
1708	19722	2	175	88	160	100	1	1	0	0	1	1
1709	18268	2	165	65	150	90	1	1	0	0	1	1
1710	18128	1	156	68	140	80	3	1	0	0	1	1
1711	21085	1	167	88	120	80	1	1	0	0	1	0
1712	23486	2	161	84	180	1100	1	1	0	0	1	1
1713	18364	1	175	76	120	80	1	1	0	0	0	0
1714	22033	1	148	74	100	70	1	1	0	0	1	0
1715	22585	1	165	80	170	90	1	1	0	0	1	1
1716	16068	1	168	64	140	90	2	1	0	0	1	1
1717	20388	2	171	89	120	80	1	1	0	0	1	0
1718	14571	1	159	91	120	80	1	1	0	0	1	0
1719	21119	1	160	60	120	80	1	1	0	0	0	1
1720	21403	2	176	78	110	70	1	1	1	1	1	0
1721	14635	2	171	64	120	80	1	1	0	0	1	1
1722	20525	1	175	84	150	90	1	1	1	0	1	1
1723	22548	1	159	98	120	80	2	1	0	0	1	0
1724	22547	1	156	78	160	100	1	2	0	0	0	1
1725	21282	2	170	88	170	110	1	1	0	0	1	1
1726	20348	2	176	78	120	90	3	1	1	0	1	0
1727	22046	1	164	79	150	90	3	3	0	0	0	1
1728	18114	1	159	56	120	80	1	1	0	0	1	1
1729	16823	1	154	108	120	80	1	1	0	0	0	1
1730	18084	2	166	70	130	80	3	3	0	0	1	1
1731	16905	1	171	60	120	70	1	1	0	0	1	0
1732	20424	2	169	73	150	90	1	1	0	0	1	1
1733	23166	1	159	60	130	80	1	1	0	0	1	0
1734	18761	2	162	56	150	100	1	1	0	0	1	1
1735	20350	1	168	94	120	80	2	1	0	0	1	0
1736	22569	1	161	105	140	90	3	1	0	0	0	1
1737	21029	1	169	83	120	70	1	1	0	0	0	0
1738	19024	2	165	67	110	60	1	1	0	0	0	1
1739	21079	1	161	81	130	70	1	1	0	0	0	1
1740	20353	1	172	73	120	80	1	1	0	0	1	0
1741	19433	1	160	64	110	60	1	1	0	0	0	0
1742	15976	2	174	90	120	80	1	1	0	0	1	0
1743	19046	1	154	67	120	80	1	2	0	0	0	1
1744	20278	1	165	84	120	80	1	1	0	0	1	0
1745	23559	1	156	77	140	90	3	1	0	0	0	1
1746	22121	1	154	51	120	80	1	1	0	0	1	0
1747	18997	1	159	58	150	100	2	2	0	0	1	1
1748	14706	1	160	65	100	60	1	1	0	0	1	0
1749	23312	2	153	56	150	90	2	1	0	0	0	1
1750	19758	1	168	67	120	80	1	1	0	0	1	0
1751	21422	2	158	52	120	80	1	1	0	0	1	0
1752	18300	1	159	66	120	80	1	1	0	0	1	0
1753	18823	1	160	79	120	80	2	1	0	0	1	0
1754	22063	2	177	67	140	90	1	1	0	0	1	1
1755	15950	1	144	91	120	80	1	1	0	0	0	1
1756	18810	2	169	82	140	90	1	1	1	1	1	1
1757	22032	2	158	72	100	80	1	1	0	0	1	1
1758	15084	1	167	68	120	80	1	3	1	0	1	0
1759	17239	1	152	58	110	60	3	3	0	0	1	0
1760	21451	2	169	73	130	80	1	1	0	0	1	0
1761	19723	1	159	78	110	70	1	1	0	0	1	0
1762	23468	1	165	75	130	60	1	1	0	0	1	1
1763	19677	1	159	69	130	80	1	1	0	0	1	0
1764	17538	1	168	74	120	70	1	1	0	0	0	0
1765	18766	2	174	74	125	80	1	1	0	0	1	0
1766	21249	2	174	80	120	80	1	1	0	0	1	1
1767	20910	2	170	65	120	80	1	1	0	0	1	0
1768	18059	2	167	64	160	90	2	1	0	0	1	1
1769	15118	2	176	95	140	90	3	3	1	0	1	1
1770	20359	1	147	64	110	70	1	1	0	0	1	0
1771	19819	2	176	85	140	80	1	1	0	0	1	1
1772	18054	1	156	58	120	80	3	1	1	0	1	1
1773	18900	1	166	68	120	80	1	1	0	0	1	0
1774	19064	2	169	65	120	80	1	1	0	0	1	0
1775	21854	1	160	93	120	80	1	1	0	0	1	1
1776	21372	1	156	70	120	80	1	1	0	0	1	1
1777	18809	2	173	100	130	20	1	1	0	0	1	1
1778	15209	2	169	66	120	70	1	1	1	0	1	0
1779	21347	1	154	67	140	90	2	1	0	0	0	0
1780	21774	1	166	89	140	1000	1	1	0	0	1	1
1781	15977	1	154	81	110	70	1	1	0	0	1	0
1782	23448	1	169	78	110	70	1	1	0	0	1	1
1783	17423	1	163	78	120	80	1	1	0	0	1	0
1784	19840	1	165	82	160	1000	1	1	0	0	0	1
1785	17508	1	154	73	150	100	1	1	0	0	1	1
1786	19667	1	174	84	120	80	1	1	0	0	1	0
1787	21859	1	165	85	140	80	1	1	0	0	1	0
1788	22070	2	169	71	130	80	3	1	1	0	1	1
1789	14480	1	162	71	120	70	1	1	0	0	0	0
1790	21085	1	165	71	140	90	3	1	0	0	1	1
1791	20315	1	156	70	130	80	1	1	0	0	1	1
1792	18272	1	156	90	120	80	1	1	0	0	0	0
1793	20909	1	160	71	165	90	3	3	0	0	1	1
1794	18088	1	153	78	130	80	1	1	0	0	1	1
1795	18396	1	162	75	120	80	1	1	1	0	1	1
1796	16743	2	161	61	120	80	1	1	0	0	1	0
1797	22170	1	170	70	120	80	1	1	0	0	1	0
1798	21961	2	152	65	130	80	1	1	0	0	1	1
1799	18854	2	178	81	150	90	3	1	1	0	1	1
1800	17596	2	173	100	130	80	3	1	0	0	1	1
1801	23329	1	148	45	130	80	1	1	0	0	1	0
1802	18263	2	175	85	120	80	1	1	0	0	1	0
1803	16990	1	167	98	120	80	1	1	0	0	1	0
1804	18340	1	165	85	140	90	1	1	0	0	1	1
1805	15247	2	166	77	110	80	2	1	0	0	1	0
1806	22768	1	162	61	120	70	3	1	0	0	1	1
1807	15401	2	158	69	110	79	1	1	0	0	1	1
1808	20484	1	162	65	110	80	1	1	0	0	1	0
1809	19749	1	180	65	120	90	1	1	0	0	1	1
1810	19762	2	172	69	120	80	1	1	0	0	1	0
1811	18160	1	160	65	120	70	1	1	0	0	0	0
1812	21716	1	165	105	140	90	3	2	0	0	1	1
1813	22447	1	154	69	160	100	2	1	0	0	1	0
1814	18737	2	170	72	150	90	2	1	0	0	0	1
1815	19528	1	151	57	110	80	1	1	0	0	1	0
1816	21106	1	166	73	130	80	2	1	0	1	1	0
1817	21906	2	160	75	140	90	2	1	1	0	1	1
1818	22082	2	163	66	120	80	1	1	0	0	1	0
1819	16158	1	170	50	100	70	1	1	0	0	1	0
1820	15358	1	169	75	120	80	1	1	0	0	0	0
1821	14701	2	172	76	110	70	2	1	0	0	1	0
1822	19713	2	172	80	150	80	1	1	1	1	1	1
1823	19261	2	170	81	120	70	1	1	0	0	1	0
1824	22050	1	159	74	110	70	1	1	0	0	1	0
1825	22051	1	153	93	130	90	3	1	0	0	1	1
1826	19922	2	171	89	120	80	1	1	0	0	1	0
1827	15289	1	166	69	120	70	1	1	0	0	1	0
1828	22720	1	164	75	140	100	1	1	0	0	1	1
1829	19713	1	170	65	120	80	1	3	0	0	1	0
1830	21977	1	165	68	110	70	1	1	0	0	1	0
1831	18923	1	159	80	110	70	2	1	0	0	1	0
1832	18912	1	153	69	120	80	1	1	0	0	1	0
1833	23162	2	160	76	130	90	1	2	0	0	1	1
1834	19908	1	156	73	140	80	1	3	0	0	1	1
1835	21977	2	170	72	120	80	1	1	1	0	1	1
1836	22123	1	168	65	130	80	1	1	0	0	1	0
1837	21848	1	164	68	120	80	1	1	1	0	1	1
1838	15444	2	172	70	120	80	1	1	0	0	0	0
1839	21469	1	165	65	120	80	1	1	0	0	1	0
1840	17700	1	165	75	140	90	2	1	0	0	1	1
1841	20600	1	167	64	120	80	1	1	0	0	1	1
1842	18409	1	165	67	120	80	1	2	0	0	1	0
1843	20391	2	169	78	120	80	1	1	0	0	1	1
1844	18839	2	165	71	120	90	1	2	0	0	1	0
1845	18251	1	160	65	120	90	1	1	0	0	1	0
1846	21169	2	170	69	120	80	1	1	0	0	1	0
1847	21113	2	175	72	120	80	1	1	0	0	1	0
1848	19146	2	165	65	120	80	3	3	1	1	1	0
1849	16693	1	157	71	100	80	2	1	0	0	0	0
1850	18255	1	165	70	120	80	1	1	0	0	1	1
1851	20364	1	161	62	150	80	2	1	0	0	1	1
1852	18742	1	163	61	120	80	1	2	0	0	1	0
1853	16134	2	166	68	110	70	1	1	0	0	1	0
1854	21137	2	166	74	160	80	1	1	0	0	1	1
1855	23521	2	164	71	130	70	3	1	0	0	1	1
1856	19739	1	155	55	100	70	1	1	0	0	1	0
1857	21141	1	163	63	120	80	3	3	0	0	0	1
1858	20883	1	146	60	160	90	1	1	0	0	1	1
1859	15931	2	177	83	120	80	1	1	0	0	1	0
1860	19229	1	160	49	120	80	1	1	0	0	1	0
1861	20530	1	169	88	140	90	3	3	0	0	1	1
1862	21993	2	162	70	130	90	2	1	1	0	1	1
1863	19889	1	164	64	140	80	1	2	0	0	1	1
1864	19715	1	162	72	130	90	2	1	0	0	1	1
1865	15301	1	163	63	162	52	1	1	0	0	1	1
1866	19585	2	169	68	120	80	1	1	1	1	1	0
1867	20442	2	160	62	120	80	1	1	0	0	0	0
1868	19714	1	156	60	150	90	1	1	0	0	1	1
1869	23264	2	170	75	130	90	1	1	0	0	1	0
1870	18037	1	160	60	120	80	1	1	0	0	1	1
1871	21717	1	162	89	130	90	1	1	0	0	0	0
1872	21125	1	164	102	110	70	1	1	0	0	0	1
1873	15452	1	166	85	110	70	1	1	0	0	1	0
1874	17718	2	183	69	120	80	1	1	1	1	1	0
1875	22138	1	158	75	120	80	1	1	0	0	1	0
1876	20669	2	158	60	120	70	1	1	0	0	0	0
1877	18863	1	165	66	120	80	1	1	0	0	1	0
1878	17373	2	165	66	160	100	1	1	1	0	1	1
1879	16119	1	166	85	120	80	1	1	0	0	1	0
1880	20484	1	154	54	110	70	1	1	0	0	0	0
1881	20466	1	156	72	130	90	2	1	0	0	1	0
1882	22696	2	173	66	110	80	1	1	0	0	0	0
1883	18045	1	168	77	120	90	1	1	0	0	1	1
1884	23324	1	150	96	110	60	1	1	0	0	1	1
1885	20417	2	184	71	120	80	1	1	0	0	0	0
1886	17034	2	157	54	90	70	1	1	0	0	1	1
1887	17672	2	180	78	160	100	2	2	1	1	1	1
1888	15449	2	171	84	120	80	1	1	1	1	1	0
1889	15225	2	169	69	120	80	1	1	1	1	1	0
1890	16849	1	168	74	110	80	1	1	0	0	1	0
1891	20471	1	152	51	110	60	1	1	0	0	0	0
1892	19741	2	170	90	150	90	2	3	1	1	1	0
1893	19463	1	176	94	170	90	1	1	0	0	1	1
1894	14585	2	170	70	130	70	1	1	1	0	1	0
1895	20615	1	167	70	130	80	1	1	0	0	1	1
1896	18210	1	149	63	120	70	1	1	0	0	1	0
1897	19785	1	163	92	120	70	1	1	0	0	1	0
1898	15472	1	162	51	100	60	1	1	0	0	1	0
1899	20662	2	171	73	110	70	1	1	0	0	1	0
1900	19888	1	155	63	90	60	1	1	0	0	1	0
1901	21187	2	165	70	120	80	1	1	0	0	1	0
1902	19857	2	176	81	120	80	2	1	0	0	1	0
1903	22694	1	156	70	150	90	3	3	0	0	1	1
1904	19047	1	168	75	120	80	1	1	0	0	1	1
1905	21142	1	162	84	130	90	3	3	0	0	1	1
1906	18233	1	175	90	140	90	1	1	0	0	1	1
1907	18804	1	164	63	130	80	2	1	0	0	1	0
1908	18417	1	156	53	140	90	1	1	0	0	1	1
1909	22529	2	163	61	100	80	1	1	0	1	1	0
1910	22619	2	165	65	110	70	1	1	0	0	1	0
1911	19085	2	169	67	130	90	3	3	0	0	1	1
1912	18168	1	158	62	130	95	1	1	0	0	1	0
1913	20225	2	170	64	120	80	1	1	0	0	0	0
1914	17792	2	167	70	105	61	1	1	0	0	1	0
1915	20664	2	167	79	120	80	1	1	0	0	0	0
1916	22018	1	161	82	150	100	2	1	0	0	0	1
1917	19750	1	166	75	120	80	1	1	0	0	1	0
1918	19830	2	173	76	160	90	1	1	1	1	0	1
1919	17377	1	160	92	150	90	1	1	0	0	1	1
1920	22880	2	170	73	130	80	2	1	0	0	1	1
1921	21795	1	162	72	160	100	3	1	0	0	1	1
1922	20990	1	157	69	130	80	2	1	0	0	1	1
1923	19782	1	162	114	120	80	1	1	0	0	1	1
1924	15496	2	157	52	110	70	1	1	0	0	1	0
1925	16020	1	155	75	90	60	1	1	0	0	1	0
1926	19228	2	172	84	120	80	1	1	0	0	1	1
1927	20851	2	165	110	140	100	1	2	0	1	0	1
1928	17437	1	165	65	120	80	3	3	0	0	1	1
1929	20336	1	167	99	120	80	1	1	0	0	1	0
1930	18108	2	172	82	140	100	1	1	0	0	1	1
1931	20473	1	155	66	120	80	2	2	0	0	1	0
1932	20184	1	158	66	130	90	1	1	0	0	1	1
1933	18421	1	152	65	80	120	1	1	0	0	1	0
1934	22628	2	170	67	110	60	1	1	0	0	1	0
1935	16787	1	178	68	140	90	2	1	0	1	1	1
1936	19069	1	165	67	150	100	1	1	0	0	0	1
1937	19746	1	152	102	130	90	1	1	0	0	1	0
1938	18186	2	163	73	120	80	1	1	0	1	1	1
1939	22557	1	156	72	120	80	1	1	0	0	1	0
1940	18947	2	170	68	130	80	1	1	1	0	1	0
1941	22813	1	154	52	130	80	3	1	0	0	1	1
1942	22536	2	178	92	130	90	1	1	1	1	1	1
1943	18121	1	158	63	120	80	3	3	0	0	1	0
1944	21933	1	170	69	130	80	1	1	0	0	1	1
1945	23429	2	176	80	130	80	1	1	0	0	1	1
1946	23513	1	154	100	140	1000	1	1	0	0	0	1
1947	17332	1	159	103	150	100	1	1	0	0	0	1
1948	17515	1	162	67	120	80	1	1	0	0	1	0
1949	22376	1	160	79	120	70	2	1	0	0	1	1
1950	18005	1	167	69	150	709	2	1	0	0	0	0
1951	21985	1	156	65	140	90	1	1	0	0	1	1
1952	21180	1	150	60	140	90	1	1	0	0	1	0
1953	14348	2	169	63	120	80	2	1	0	0	1	0
1954	21205	1	151	61	150	90	3	1	0	0	1	1
1955	19758	2	170	77	120	80	1	1	0	0	1	1
1956	19801	2	175	96	110	70	2	1	0	0	1	1
1957	23339	1	165	99	150	80	1	1	0	0	1	1
1958	15042	1	166	59	120	60	1	1	0	0	1	0
1959	18230	1	153	51	120	80	1	1	0	0	1	0
1960	20276	1	155	63	120	80	1	1	0	0	1	0
1961	18990	1	158	57	120	80	1	1	0	0	1	0
1962	18197	1	159	75	110	70	1	1	0	0	1	0
1963	15164	2	161	93	170	1100	1	1	0	0	1	1
1964	15829	1	156	58	110	80	1	1	0	0	1	0
1965	23505	1	157	75	130	90	1	1	0	0	1	1
1966	15385	2	177	65	110	70	1	1	1	1	1	0
1967	17351	1	153	58	90	60	1	1	0	0	1	0
1968	19472	1	168	69	150	100	2	1	0	0	0	0
1969	19880	2	172	85	120	80	1	1	0	0	1	1
1970	16619	1	174	99	150	100	1	1	0	0	0	1
1971	16685	1	160	98	120	80	1	1	0	0	1	1
1972	22857	2	172	80	120	80	1	1	0	0	1	0
1973	17566	1	170	74	140	100	2	1	0	0	1	1
1974	21903	1	165	90	120	70	1	1	0	0	1	1
1975	21085	2	159	45	120	80	1	1	1	0	1	0
1976	19501	2	167	76	110	80	1	1	0	0	0	1
1977	14747	1	145	65	90	60	1	1	0	0	0	0
1978	18300	1	156	74	130	90	1	1	0	0	1	1
1979	21701	1	154	64	85	66	1	1	0	1	1	0
1980	17687	1	168	58	110	90	1	1	0	0	1	1
1981	15156	1	150	60	120	80	1	1	0	0	1	0
1982	23454	1	166	62	110	70	2	1	0	0	1	0
1983	21998	2	165	74	130	80	1	1	0	0	1	1
1984	19593	1	162	67	130	80	2	1	0	0	0	1
1985	16073	1	162	58	110	66	2	1	1	0	1	0
1986	18392	1	165	65	120	80	2	1	0	0	1	1
1987	15108	1	165	95	120	80	1	1	0	0	1	0
1988	20438	1	169	68	160	90	1	1	0	0	1	1
1989	23397	1	158	83	130	80	1	1	0	0	1	1
1990	22770	1	155	89	120	90	1	1	0	0	0	0
1991	16022	1	159	57	110	70	2	2	0	0	1	0
1992	17501	1	165	74	120	80	2	2	0	0	1	0
1993	14391	2	171	82	120	80	1	1	0	0	0	0
1994	17310	1	167	103	160	100	1	1	0	0	0	1
1995	23701	1	178	75	120	80	1	1	0	0	1	1
1996	19294	1	159	52	130	90	3	3	0	0	1	1
1997	20521	1	147	68	120	80	1	1	0	0	1	0
1998	20488	2	170	70	120	80	1	1	0	0	1	0
1999	20256	2	164	60	140	80	1	1	1	0	1	1
[truncated: 18,000 more rows]
